# Supplementary material for: Integrative analysis of blood and gut microbiota data suggests a non-alcoholic fatty liver disease (NAFLD)-related disorder in French SLAdd minipigs
Source: Sci Rep. 2020 Jan 14;10:234. doi: 10.1038/s41598-019-57127-x (PMC6959234; doi:10.1038/s41598-019-57127-x)
Supplement: Supplementary file 1 — Supplementary information. [file 41598_2019_57127_MOESM1_ESM.xlsx]

## Sheet: Supplementary figure 1
	Supplementary figure 1. Histograms corresponding to the 12 CBC parameters which were found to be significantly different between DD and LW pigs in at least one time-point. Measurements units are given in parenthesis. An asterisk on the top of a bar indicates statistical significance at the corresponding time-point.
	hct (%)	DD	LW
	8 days	36.69	28.61
	20 days	47.97	38.19
	40 days	42.84	35.03
	60 days	39.14	35.43
	100 days	42.07	38.45
	mcv (fL)	DD	LW
	8 days	70.2	65.42
	20 days	67.6	60.5
	40 days	60.67	55.08
	60 days	57.25	51.5
	100 days	55.8	51
	mch (pg)	DD	LW
	8 days	21.74	20.89
	20 days	22.35	19.42
	40 days	18.67	17.1
	60 days	17.86	15.42
	100 days	17.13	15.67
	mchc (g/dL)	DD	LW
	8 days	30.91	31.91
	20 days	33.08	32.12
	40 days	30.84	31.02
	60 days	31.19	29.89
	100 days	30.68	30.74
	hgb (g/dL)	DD	LW
	8 days	11.47	9.09
	20 days	15.89	12.27
	40 days	13.24	10.86
	60 days	12.19	10.58
	100 days	12.94	11.85
	pwd (%)	DD	LW
	8 days	26.58	21.04
	20 days	20.31	17.92
	40 days	18.82	17.32
	60 days	17.88	17.59
	100 days	18.58	18.11
	rbc (million/mcL)	DD	LW
	8 days	5.27	4.38
	20 days	7.11	6.32
	40 days	7.09	6.37
	60 days	6.84	6.88
	100 days	7.56	7.57
	lynum (cells/mcL)	DD	LW
	8 days	4.95	2.34
	20 days	2.11	2.48
	40 days	3.13	2.77
	60 days	2.96	4.41
	100 days	3.7	3.66
	lypro (%)	DD	LW
	8 days	39.45	24.2
	20 days	23.04	20.72
	40 days	21.99	18.92
	60 days	19.93	21.9
	100 days	25.31	21.95
	monum (cells/mcL)	DD	LW
	8 days	1.08	0.9
	20 days	1.17	1.43
	40 days	1.52	1.51
	60 days	1.78	2.88
	100 days	1.99	2.36
	mopro (%)	DD	LW
	8 days	9	10.34
	20 days	12.76	12.42
	40 days	10.98	10.52
	60 days	11.86	14.31
	100 days	13.85	14.17
	grpro (%)	DD	LW
	8 days	51.55	65.46
	20 days	64.2	66.87
	40 days	67.02	70.56
	60 days	68.21	63.79
	100 days	60.84	63.87
