# Supplementary material for: Integrative analysis of blood and gut microbiota data suggests a non-alcoholic fatty liver disease (NAFLD)-related disorder in French SLAdd minipigs
Source: Sci Rep. 2020 Jan 14;10:234. doi: 10.1038/s41598-019-57127-x (PMC6959234; doi:10.1038/s41598-019-57127-x)
Supplement: Supplementary file 6 — Supplementary information6. [file 41598_2019_57127_MOESM6_ESM.xlsx]

## Sheet: Supplementary information 2
	Supplementary information 2. Description of the workflow used to build the pathway consensus list used to estimate the percentage of NAFLD-related enriched pathways obtained in our study using IPA, GSEA and ClueGO.
	The consensus list was created by using the following method. First, a screening of the literature relative to NAFLD and other related diseases was carried out. Nineteen papers describing transcriptional profiling (Younossi et al. 2005; Greco et al. 2008; Arendt et al. 2015; Almanza 2016; Wang, Wang, and Zhuang 2016; Mitsumoto et al. 2017; Zhu et al. 2016; van Koppen et al. 2017; Hui et al. 2015;…
	Almanza 2016			Arendt et al. 2015			Gawrieh et al. 2010			Greco et al. 2008			Hui et al. 2015			Matz-Soja et al. 2015			Moylan et al. 2014			Nassir and Ibdah 2016		Qi et al. 2017			Teufel et al. 2016			Van Koppen et al. 2018			Wang et al. 2016			Xia et al. 2014			Zhu et al. 2016
	Pathway	Source		Pathway	Source		Pathway	Source		Pathway	Source		Pathway	Source		Pathway	Source		Pathway	Source		Pathway		Pathway	Source		Pathway	Source		Pathway	Source		Pathway	Source		Pathway	Source		Pathway	Source
	Alpha-linolenic acid metabolism	KEGG		Angiogenesis	GO		Dendritic cell maturation	IPA		Behavior	GO		Cytoskeleton organization	GO		Branching involved in blood vessel morphogenesis	GO		Bile acid biosynthesis	IPA		De novo lipogenesis		Biological adhesion	GO		ABC transporters	KEGG		Acute phase response signaling	IPA		Complement and coagulation cascades	KEGG		ABC transporters - Homo sapiens (human)	KEGG		Actin Cytoskeleton Signaling 68 0.33 0.003	IPA
	AMPK signaling pathway	KEGG		Behavior	GO		Endoplasmic reticulum stress pathway	IPA		Blood coagulation	GO		Immune response	GO		Cellular copper ion homeostasis	GO		Butanoate metabolism	IPA		Hepatic fibrosis		Cell-matrix adhesion	GO		Bacterial invasion of epithelial cells	KEGG		Altered T cell and B cell signaling in RA	IPA		Fc-γ R-mediated phagocytosis	KEGG		Acute myeloid leukemia - Homo sapiens (human)	KEGG		Allograft Rejection Signaling 20 0.54 < 0.001	IPA
	Antigen processing and presentation	KEGG		Blood vessel development	GO		GABA receptor signaling	IPA		Carbohydrate metabolism	GO		Leukocyte activation	GO		Chemical homeostasis	GO		Fatty acid metabolism	IPA		Insulin signaling		Chemotaxis	GO		B-cell receptor signaling pathway	KEGG		CD28 signaling in T helper cells	IPA		Ribosome	KEGG		Adipocytokine signaling pathway - Homo sapiens (human)	KEGG		Aryl Hydrocarbon Receptor Signaling 47 0.35 0.002	IPA
	Ascorbate and aldarate metabolism	KEGG		Blood vessel morphogenesis	GO		Glucocorticoid receptor signaling	IPA		Cell fraction	GO		M phase of mitotic cell cycle	GO		Coenzyme A metabolic process	GO		Glycine, serine, and threonine metabolism	IPA		Sirtuin signaling		Collagen fibril organization	GO		Cell cycle	KEGG		Communication between innate and adaptive immune cells	IPA		Steroid hormone biosynthesis	KEGG		Alanine, aspartate and glutamate metabolism - Homo sapiens (human)	KEGG		Autoimmune Thyroid Disease Signaling 17 0.5 < 0.001	IPA
	Biosynthesis of unsaturated fatty acids	KEGG		Cell migration	GO		Glutamate receptor signaling	IPA		Cell organization and biogenesis	GO		Positive regulation of cytokine production	GO		Cofactor metabolic processes	GO		Valine, leucine and isoleucine degradation	IPA				Defense response	GO		Chagas disease (American trypanosomiasis)	KEGG		Dendritic cell maturation	IPA					Allograft rejection - Homo sapiens (human)	KEGG		B Cell Development 14 0.56 < 0.001	IPA
	Butanoate metabolism	KEGG		Cell motility	GO		Glycerolipid metabolism	IPA		Cell proliferation	GO		Regulation of acrin polymerization or depolymerization	GO		Defense response to fungus	GO							Inflammatory response	GO		Complement and coagulation cascades	KEGG		FXR/RXR activation	IPA					alpha-Linolenic acid metabolism - Homo sapiens (human)	KEGG		B Cell Receptor Signaling 43 0.26 0.003	IPA
	Carbon metabolism	KEGG		Cell motion	GO		Glycerophospholipid metabolism	IPA		Cell proliferation	GO		Response to wounding	GO		Enterobactin biosynthetic process	GO							Locomotory behavior	GO		ECM-receptor interaction	KEGG		Hepatic fibrosis/ hepatic stellate cell activation	IPA					Amino sugar and nucleotide sugar metabolism - Homo sapiens (human)	KEGG		Calcium-induced T Lymphocyte Apoptosis 22 0.42 0.003	IPA
	Cell cycle	KEGG		Chemotaxis	GO		Hepatic fibrosis/ hepatic stellate cell activation	IPA		Cell-cell signaling	GO		Cell receptor signaling pathway	KEGG		Lipid metabolic process	GO							Response to wounding	GO		Fat digestion and absorption	KEGG		iCOS-iCOSL signaling in T helper cells	IPA					Aminoacyl-tRNA biosynthesis - Homo sapiens (human)	KEGG		Cardiac Hypertrophy Signaling 71 0.33 0.002	IPA
	Citrate cycle (TCA cycle)	KEGG		Cytokine-cytokine receptor interaction	GO		Huntington's disease signaling	IPA		Cellular carbohydrate metabolism	GO		Complement and coagulation cascades	KEGG		Metabolic process	GO							Taxis	GO		FC g R-mediated phagocytosis	KEGG		IL-8 signaling	IPA					Amyotrophic lateral sclerosis (ALS) - Homo sapiens (human)	KEGG		CD28 Signaling in T Helper Cells 38 0.35 0.005	IPA
	Complement and coagulation cascades	KEGG		Cytokine-mediated signaling pathway	GO		IL-10 signaling	IPA		Cellular carbohydrate metabolism	GO		Lysosome	KEGG		Microtubule-based processes	GO							Chemokine signaling pathway	KEGG		Focal adhesion	KEGG		Inhibition of matrix metalloproteases	IPA					Antigen processing and presentation - Homo sapiens (human)	KEGG		Cdc42 Signaling 46 0.38 < 0.001	IPA
	Cytosolic DNA-sensing pathway	KEGG		Defense response	GO		Insulin receptor signaling	IPA		Coagulation	GO					Negative regulation of hydrolase activity	GO							ECM-receptor interaction	KEGG		Glioma	KEGG		Integrin signaling	IPA					Apoptosis - Homo sapiens (human)	KEGG		Dopamine Degradation 10 0.54 0.01	IPA
	DNA replication	KEGG		Regulation of phosphorylation	GO		Integrin signaling	IPA		Development	GO					Negative regulation of metabolic processes	GO							Focal adhesion	KEGG		Glutathione metabolism	KEGG		Leukocyte extravasation signaling	IPA					Arachidonic acid metabolism - Homo sapiens (human)	KEGG		EIF2 Signaling 71 0.42 < 0.001	IPA
	Drug metabolism - cytochrome P450	KEGG		Response to endogenous stimulus	GO		Phospholipid degradation	IPA		Endocytosis	GO					Organic acid metabolic process	GO							Linoleic acid metabolism	KEGG		Glycolysis-gluconeogenesis	KEGG		LXR/RXR activation	IPA					Arginine and proline metabolism - Homo sapiens (human)	KEGG		Endometrial Cancer Signaling 21 0.4 0.006	IPA
	Drug metabolism - other enzymes	KEGG		Female pregnancy	GO		Protein ubiquitination pathway	IPA		Epidermis development	GO					Peptidyl-serine phosphorylation	GO										Leishmaniasis	KEGG		Macropinocytosis signaling	IPA					Ascorbate and aldarate metabolism - Homo sapiens (human)	KEGG		Ephrin A Signaling 16 0.33 0.005	IPA
	Fat digestion and absorption	KEGG		Immune response	GO		Role of cytokines in mediating communication between immune cells	IPA		Establishment of localization	GO					Phosphorelay signal transduction system	GO										MAPK signaling pathway	KEGG		Nicotine degradation III	IPA					Asthma - Homo sapiens (human)	KEGG		Epithelial Adherens Junction Signaling 37 0.26 0.004	IPA
	Fatty acid biosynthesis	KEGG		Inflammatory response	GO		SAPK/JNK signaling	IPA		Glucan metabolism	GO					Pigment biosynthetic process	GO										Metabolism of xenobiotics by cytochrome P450	KEGG		NRF2-mediated oxidative stress response	IPA					Autoimmune thyroid disease - Homo sapiens (human)	KEGG		Estrogen Receptor Signaling 33 0.26 0.007	IPA
	Fatty acid degradation	KEGG		Jak-STAT signaling pathway	GO		T Helper cell differentiation	IPA		Glycosaminoglycan metabolism	GO					Positive regulation of cell proliferation	GO										Neurotrophin signaling pathway	KEGG		Phagocytosis in macrophages and monocytes	IPA					B cell receptor signaling pathway - Homo sapiens (human)	KEGG		Glucocorticoid Receptor Signaling 83 0.31 0.006	IPA
	Fatty acid metabolism	KEGG		Localization of cell	GO		VDR/RXR activation	IPA		Hemostasis	GO					Positive regulation of protein transport	GO										Oxidative phosphorylation	KEGG		Phospholipase C signaling	IPA					Basal cell carcinoma - Homo sapiens (human)	KEGG		HIPPO Signaling 25 0.29 0.004	IPA
	Fatty acud elongation	KEGG		Locomotory behavior	GO					Humoral immune response	GO					Protein polymerization	GO										Pancreatic cancer	KEGG		Production of nitric oxide and ROS in macrophages	IPA					Basal transcription factors - Homo sapiens (human)	KEGG		Hypoxia Signaling in the Cardiovascular System 27 0.43 < 0.001	IPA
	Glutathione metabolism	KEGG		Negative regulation of apoptosis	GO					Localization	GO					Regulation of G protein-coupled receptor signaling pathway	GO										Phagosome	KEGG		Superpathway of cholesterol biosynthesis	IPA					Base excision repair - Homo sapiens (human)	KEGG		iCOS–iCOSL Signaling in T Helper Cells 35 0.36 0.006	IPA
	Glycerolipid metabolism	KEGG		Negative regulation of apoptotic process	GO					M phase of mitotic cell cycle	GO					Response to hormone	GO										PPAR signaling pathway	KEGG		Superpathway of citrulline metabolism	IPA					beta-Alanine metabolism - Homo sapiens (human)	KEGG		LPS/IL-1-Mediated Inhibition of RXR Function 67 0.33 0.002	IPA
	Glycerophospholipid metabolism	KEGG		Negative regulation of cell communication	GO					Mitotic cell cycle	GO					Response to nutrient	GO										Regulation of actin cytoskeleton	KEGG		Toll-like receptor signaling	IPA					Biosynthesis of unsaturated fatty acids - Homo sapiens (human)	KEGG		Maturity Onset Diabetes of Young (MODY) Signaling 12 0.6 < 0.001	IPA
	Homologous recombination	KEGG		Negative regulation of cell death	GO					Morphogenesis	GO					Response to radiation	GO										Rheumatoid arthritis	KEGG		Tryptophan degradation III (Eukaryotic)	IPA					Bladder cancer - Homo sapiens (human)	KEGG		Melatonin Degradation I 20 0.44 0.002	IPA
	Inflammatory mediator regulation of TRP channels	KEGG		Negative regulation of programmed cell death	GO					Negative regulation of cell proliferation	GO					Steroid biosynthetic process	GO										Ribosome	KEGG								Butanoate metabolism - Homo sapiens (human)	KEGG		Mitochondrial Dysfunction 68 0.43 < 0.001	IPA
	Metabolism of xenobiotics by cytochrome P450	KEGG		Positive regulation of biosynthetic process	GO					Regulation of body fluids	GO					TGF-beta receptor signaling pathway	GO										Small-cell lung cancer	KEGG								Calcium signaling pathway - Homo sapiens (human)	KEGG		Molecular Mechanisms of Cancer 109 0.3 0.003	IPA
	Osteoclast differentiation	KEGG		Positive regulation of cell proliferation	GO					Regulation of cell proliferation	GO					Translational elongation	GO										Staphylococcus aureus infection	KEGG								Cardiac muscle contraction - Homo sapiens (human)	KEGG		mTOR Signaling 44 0.24 0.009	IPA
	Pancreatic secretion	KEGG		Positive regulation of cellular biosynthetic process	GO					Regulation of S phase of mitotic cell cycle	GO					Vascular endothelial growth factor receptor signal	GO																			Cell cycle - Homo sapiens (human)	KEGG		mTOR Signaling 65 0.36 < 0.001	IPA
	Pentose and glucuronate interconversions	KEGG		Positive regulation of gene expression	GO					Response to abiotic stimulus	GO																									Chronic myeloid leukemia - Homo sapiens (human)	KEGG		Nur77 Signaling in T Lymphocytes 19 0.41 0.007	IPA
	Peroxisome	KEGG		Positive regulation of macromolecule biosynthetic process	GO					Response to chemical stimulus	GO																									Circadian rhythm - mammal - Homo sapiens (human)	KEGG		OX40 Signaling Pathway 21 0.46 0.001	IPA
	Phagosome	KEGG		Positive regulation of macromolecule metabolic process	GO					Response to external stimulus	GO																									Citrate cycle (TCA cycle) - Homo sapiens (human)	KEGG		Oxidative Phosphorylation 51 0.52 < 0.001	IPA
	Porphyrin and chlorophyll metabolism	KEGG		Positive regulation of nitrogen compound metabolic process	GO					Response to other organism	GO																									Colorectal cancer - Homo sapiens (human)	KEGG		PI3K/AKT Signaling 42 0.35 0.004	IPA
	PPAR signaling pathway	KEGG		Positive regulation of nucleobase, nucleoside, nucleotide and nucleic acid metabolic process	GO					Response to protein stimulus	GO																									Complement and coagulation cascades - Homo sapiens (human)	KEGG		PKCθ Signaling in T Lymphocytes 37 0.42 0.01	IPA
	Propanoate metabolism	KEGG		Positive regulation of protein kinase activity	GO					Response to stress	GO																									Cysteine and methionine metabolism - Homo sapiens (human)	KEGG		Prolactin Signaling 21 0.29 0.010	IPA
	Pyruvate metabolism	KEGG		Positive regulation of RNA metabolic process	GO					Response to unfolded protein	GO																									Cytokine-cytokine receptor interaction - Homo sapiens (human)	KEGG		Prostate Cancer Signaling 31 0.39 0.002	IPA
	Retinol metabolism	KEGG		Positive regulation of transcription	GO					Response to wounding	GO																									Drug metabolism - cytochrome P450 - Homo sapiens (human)	KEGG		PXR/RXR Activation 26 0.42 0.001	IPA
	Starch and sucrose metabolism	KEGG		Positive regulation of transcription from RNA polymerase II promoter	GO					S phase	GO																									Drug metabolism - other enzymes - Homo sapiens (human)	KEGG		RAR Activation 60 0.32 0.007	IPA
	Steroid biosynthesis	KEGG		Positive regulation of transcription, DNA dependent	GO					Transport	GO																									ECM-receptor interaction - Homo sapiens (human)	KEGG		Regulation of Actin-based Motility by Rho 31 0.36 0.008	IPA
	Terpenoid backbone biosynthesis	KEGG		Positive regulation of transferase activity	GO					Wound healing	GO																									Endocytosis - Homo sapiens (human)	KEGG		Regulation of eIF4 and p70S6K Signaling 48 0.34 0.003	IPA
	Valine, leucine and isoleucine degradation	KEGG		Protein kinase cascade	GO					Glycolysis/Gluconeogenesis	KEGG																									Endometrial cancer - Homo sapiens (human)	KEGG		Regulation of the Epithelial–Mesenchymal Transition Pathway 58 0.33 0.005	IPA
				Regeneration	GO					Neuroactive ligand-receptor interaction	KEGG																									Epithelial cell signaling in Helicobacter pylori infection - Homo sapiens (human)	KEGG		RhoA Signaling 36 0.31 < 0.001	IPA
				Regulation of apoptosis	GO																															ErbB signaling pathway - Homo sapiens (human)	KEGG		RhoA Signaling 40 0.52 0.009	IPA
				Regulation of cell cycle	GO																															Ether lipid metabolism - Homo sapiens (human)	KEGG		RhoGDI Signaling 55 0.43 0.01	IPA
				Regulation of cell death	GO																															Fatty acid biosynthesis - Homo sapiens (human)	KEGG		Role of JAK1, JAK2, and TYK2 in Interferon Signaling 10 0.42 0.004	IPA
				Regulation of cell proliferation	GO																															Fatty acid elongation in mitochondria - Homo sapiens (human)	KEGG		Role of NFAT in Regulation of the Immune Response 56 0.35 < 0.001	IPA
				Regulation of inflammatory Response	GO																															Fatty acid metabolism - Homo sapiens (human)	KEGG		Serotonin Degradation 22 0.44 0.001	IPA
				Regulation of kinase activity	GO																															Fc epsilon RI signaling pathway - Homo sapiens (human)	KEGG		Superpathway of D-myo-inositol (1,4,5)-trisphosphate Metabolism 10 0.42 0.004	IPA
				Regulation of phosphate metabolic process	GO																															Fc gamma R-mediated phagocytosis - Homo sapiens (human)	KEGG		Superpathway of Melatonin Degradation 22 0.44 0.001	IPA
				Regulation of phosphorus metabolic process	GO																															Focal adhesion - Homo sapiens (human)	KEGG		T Helper Cell Differentiation 24 0.39 0.007	IPA
				Regulation of programmed cell death	GO																															Folate biosynthesis - Homo sapiens (human)	KEGG		Thyroid Hormone Metabolism II (via Conjugation and/or Degradation) 14 0.58 < 0.001	IPA
				Regulation of protein kinase activity	GO																															Fructose and mannose metabolism - Homo sapiens (human)	KEGG		TR/RXR Activation	IPA
				Regulation of response to external stimulus	GO																															Galactose metabolism - Homo sapiens (human)	KEGG		tRNA Charging	IPA
				Regulation of transcription from RNA polymerase II promoter	GO																															Gap junction - Homo sapiens (human)	KEGG		VEGF Signaling	IPA
				Regulation of transferase activity	GO																															Glioma - Homo sapiens (human)	KEGG		Xenobiotic Metabolism Signaling	IPA
				Response to bacterium	GO																															Glutathione metabolism - Homo sapiens (human)	KEGG
				Response to corticosteroid stimulus	GO																															Glycerolipid metabolism - Homo sapiens (human)	KEGG
				Response to cytokine stimulus	GO																															Glycerophospholipid metabolism - Homo sapiens (human)	KEGG
				Response to glucocorticoid stimulus	GO																															Glycine, serine and threonine metabolism - Homo sapiens (human)	KEGG
				Response to hormone stimulus	GO																															Glycolysis / Gluconeogenesis - Homo sapiens (human)	KEGG
				Response to lipopolysaccharide	GO																															Glycosaminoglycan biosynthesis - heparan sulfate - Homo sapiens (human)	KEGG
				Response to molecule of bacterial origin	GO																															Glycosaminoglycan degradation - Homo sapiens (human)	KEGG
				Response to organic substance	GO																															Glycosphingolipid biosynthesis - ganglio series - Homo sapiens (human)	KEGG
				Response to progesterone stimulus	GO																															Glycosphingolipid biosynthesis - globo series - Homo sapiens (human)	KEGG
				Response to steroid hormone stimulus	GO																															Glycosphingolipid biosynthesis - lacto and neolacto series - Homo sapiens (human)	KEGG
				Response to wounding	GO																															Glycosylphosphatidylinositol(GPI)-anchor biosynthesis - Homo sapiens (human)	KEGG
				Taxis	GO																															GnRH signaling pathway - Homo sapiens (human)	KEGG
				Vasculature development	GO																															Graft-versus-host disease - Homo sapiens (human)	KEGG
				Wound healing	GO																															Hedgehog signaling pathway - Homo sapiens (human)	KEGG
																																				Hematopoietic cell lineage - Homo sapiens (human)	KEGG
																																				Histidine metabolism - Homo sapiens (human)	KEGG
																																				Hypertrophic cardiomyopathy (HCM) - Homo sapiens (human)	KEGG
																																				Inositol phosphate metabolism - Homo sapiens (human)	KEGG
																																				Insulin signaling pathway - Homo sapiens (human)	KEGG
																																				Jak-STAT signaling pathway - Homo sapiens (human)	KEGG
																																				Leishmania infection - Homo sapiens (human)	KEGG
																																				Leukocyte transendothelial migration - Homo sapiens (human)	KEGG
																																				Limonene and pinene degradation - Homo sapiens (human)	KEGG
																																				Linoleic acid metabolism - Homo sapiens (human)	KEGG
																																				Long-term depression - Homo sapiens (human)	KEGG
																																				Long-term potentiation - Homo sapiens (human)	KEGG
																																				Lysine degradation - Homo sapiens (human)	KEGG
																																				Lysosome - Homo sapiens (human)	KEGG
																																				MAPK signaling pathway - Homo sapiens (human)	KEGG
																																				Maturity onset diabetes of the young - Homo sapiens (human)	KEGG
																																				Melanogenesis - Homo sapiens (human)	KEGG
																																				Melanoma - Homo sapiens (human)	KEGG
																																				Metabolic pathways - Homo sapiens (human)	KEGG
																																				Metabolism of xenobiotics by cytochrome P450 - Homo sapiens (human)	KEGG
																																				Methane metabolism - Homo sapiens (human)	KEGG
																																				mTOR signaling pathway - Homo sapiens (human)	KEGG
																																				Natural killer cell mediated cytotoxicity - Homo sapiens (human)	KEGG
																																				Neuroactive ligand-receptor interaction - Homo sapiens (human)	KEGG
																																				Neurotrophin signaling pathway - Homo sapiens (human)	KEGG
																																				N-Glycan biosynthesis - Homo sapiens (human)	KEGG
																																				Nicotinate and nicotinamide metabolism - Homo sapiens (human)	KEGG
																																				Nitrogen metabolism - Homo sapiens (human)	KEGG
																																				NOD-like receptor signaling pathway - Homo sapiens (human)	KEGG
																																				Non-small cell lung cancer - Homo sapiens (human)	KEGG
																																				Notch signaling pathway - Homo sapiens (human)	KEGG
																																				O-Glycan biosynthesis - Homo sapiens (human)	KEGG
																																				One carbon pool by folate - Homo sapiens (human)	KEGG
																																				Oxidative phosphorylation - Homo sapiens (human)	KEGG
																																				p53 signaling pathway - Homo sapiens (human)	KEGG
																																				Pancreatic cancer - Homo sapiens (human)	KEGG
																																				Pantothenate and CoA biosynthesis - Homo sapiens (human)	KEGG
																																				Pathogenic Escherichia coli infection - Homo sapiens (human)	KEGG
																																				Pathways in cancer - Homo sapiens (human)	KEGG
																																				Pentose and glucuronate interconversions - Homo sapiens (human)	KEGG
																																				Pentose phosphate pathway - Homo sapiens (human)	KEGG
																																				Peroxisome - Homo sapiens (human)	KEGG
																																				Phenylalanine metabolism - Homo sapiens (human)	KEGG
																																				Phosphatidylinositol signaling system - Homo sapiens (human)	KEGG
																																				Porphyrin and chlorophyll metabolism - Homo sapiens (human)	KEGG
																																				PPAR signaling pathway - Homo sapiens (human)	KEGG
																																				Primary immunodeficiency - Homo sapiens (human)	KEGG
																																				Prion diseases - Homo sapiens (human)	KEGG
																																				Progesterone-mediated oocyte maturation - Homo sapiens (human)	KEGG
																																				Propanoate metabolism - Homo sapiens (human)	KEGG
																																				Proteasome - Homo sapiens (human)	KEGG
																																				Purine metabolism - Homo sapiens (human)	KEGG
																																				Pyrimidine metabolism - Homo sapiens (human)	KEGG
																																				Pyruvate metabolism - Homo sapiens (human)	KEGG
																																				Regulation of actin cytoskeleton - Homo sapiens (human)	KEGG
																																				Regulation of autophagy - Homo sapiens (human)	KEGG
																																				Renal cell carcinoma - Homo sapiens (human)	KEGG
																																				Renin-angiotensin system - Homo sapiens (human)	KEGG
																																				Retinol metabolism - Homo sapiens (human)	KEGG
																																				Riboflavin metabolism - Homo sapiens (human)	KEGG
																																				Ribosome - Homo sapiens (human)	KEGG
																																				RIG-I-like receptor signaling pathway - Homo sapiens (human)	KEGG
																																				RNA degradation - Homo sapiens (human)	KEGG
																																				Small cell lung cancer - Homo sapiens (human)	KEGG
																																				SNARE interactions in vesicular transport - Homo sapiens (human)	KEGG
																																				Sphingolipid metabolism - Homo sapiens (human)	KEGG
																																				Spliceosome - Homo sapiens (human)	KEGG
																																				Starch and sucrose metabolism - Homo sapiens (human)	KEGG
																																				Steroid biosynthesis - Homo sapiens (human)	KEGG
																																				Steroid hormone biosynthesis - Homo sapiens (human)	KEGG
																																				Systemic lupus erythematosus - Homo sapiens (human)	KEGG
																																				Taste transduction - Homo sapiens (human)	KEGG
																																				Taurine and hypotaurine metabolism - Homo sapiens (human)	KEGG
																																				Terpenoid backbone biosynthesis - Homo sapiens (human)	KEGG
																																				TGF-beta signaling pathway - Homo sapiens (human)	KEGG
																																				Thiamine metabolism - Homo sapiens (human)	KEGG
																																				Tight junction - Homo sapiens (human)	KEGG
																																				Toll-like receptor signaling pathway - Homo sapiens (human)	KEGG
																																				Tryptophan metabolism - Homo sapiens (human)	KEGG
																																				Type I diabetes mellitus - Homo sapiens (human)	KEGG
																																				Type II diabetes mellitus - Homo sapiens (human)	KEGG
																																				Tyrosine metabolism - Homo sapiens (human)	KEGG
																																				Ubiquitin mediated proteolysis - Homo sapiens (human)	KEGG
																																				Valine, leucine and isoleucine biosynthesis - Homo sapiens (human)	KEGG
																																				Valine, leucine and isoleucine degradation - Homo sapiens (human)	KEGG
																																				VEGF signaling pathway - Homo sapiens (human)	KEGG
																																				Vibrio cholerae infection - Homo sapiens (human)	KEGG
																																				Wnt signaling pathway - Homo sapiens (human)	KEGG
