# Supplementary material for: Integrative analysis of blood and gut microbiota data suggests a non-alcoholic fatty liver disease (NAFLD)-related disorder in French SLAdd minipigs
Source: Sci Rep. 2020 Jan 14;10:234. doi: 10.1038/s41598-019-57127-x (PMC6959234; doi:10.1038/s41598-019-57127-x)
Supplement: Supplementary file 7 — Supplementary information7. [file 41598_2019_57127_MOESM7_ESM.xlsx]

## Sheet: Supplementary information 3
	Supplementary information 3. Pairwise comparisons between the differences in the relative abundances of gut microbial taxa obtained in our study (i.e. calculated by comparing DD and LW pigs) and in three other published datasets.
	For each single pairwise comparison, the first column lists the taxa which were common to the two studies. The second and the third columns list the results obtained in the published dataset, while the fourth and the fifth columns list the results obtained in our study. The sixth and the seventh columns list the results of the comparisons. The symbols "+" and "-" indicate the direction of variati…
	A. Comparison with the results obtained in NASH-affected Ossabaw pigs by Panasevich et al. (2017)
	Shared taxa	NASH-affected Ossabaw vs lean Ossabaw pigs		DD vs LW pigs		Same direction of variation	Same direction of variation and statistical significance
		Direction of variation	Significance	Direction of variation	Significance
	Firmicutes	+	S	+	S	x	x
	Bacteroidetes	-	S	-	S	x	x
	Proteobacteria	+	S	-	S
	Spirochaetes	-	NS	+	NS
	Bacteroidaceae	-	NS	+	NS
	Ruminococcaeae	-	S	+	S
	Lachnospiraceae	-	NS	-	NS	x
	Prevotellaceae	+	NS	-	NS
	Anaerovibrio	+	S	-	S
	Succinovibrio	+	S	-	S
	Roseburia	-	S	-	S	x	x
	Parabacteroides	+	NS	-	NS
	Acidaminococcus	+	NS	+	NS
	Phascolarctosbacterium	+	NS	-	NS
	B. Comparison with the results obtained in obese Göttingen pigs by Pedersen et al. (2013)
	Shared taxa	Obese Göttingen pigs vs lean Göttingen pigs		DD vs LW pigs		Same direction of variation	Same direction of variation and statistical significance
		Direction of variation	Significance	Direction of variation	Significance
	Firmicutes	-	S	+	S
	Bacteroidetes	+	S	-	S
	Actinobacteria	-	S	+	NS
	Tenericutes	+	S	+	NS	x
	Sphaerochaeta	-	S	-	NS	x
	Clostridium	-	S	+	NS
	Bacteroides	+	S	+	NS	x
	C. Comparison with the results obtained in obese Ossabaw pigs by Pedersen et al. (2013).
	Shared taxa	Obese Ossabaw vs lean Ossabaw pigs		DD vs LW pigs		Same direction of variation	Same direction of variation and statistical significance
		Direction of variation	Significance	Direction of variation	Significance
	Bacteroidetes	+	NS	-	NS
	Actinobacteria	+	NS	+	NS	x
	Prevotellaceae	-	NS	-	S	x
	Clostridium	+	NS	+	NS	x
	Lactobacillus	-	NS	+	S
	Streptococcus	+	NS	+	NS	x
	Bacteroides	+	NS	+	NS	x
	Prevotella	-	NS	-	NS	x
