# Supplementary material for: Integrative analysis of blood and gut microbiota data suggests a non-alcoholic fatty liver disease (NAFLD)-related disorder in French SLAdd minipigs
Source: Sci Rep. 2020 Jan 14;10:234. doi: 10.1038/s41598-019-57127-x (PMC6959234; doi:10.1038/s41598-019-57127-x)
Supplement: Supplementary file 8 — Supplementary information8. [file 41598_2019_57127_MOESM8_ESM.xlsx]

## Sheet: Supplementary table 1
	Supplementary table 1. List of animals with identifiers, breed, litter origin (sow) and number of Agilent chip used for hybridization indicated in the first four columns. The last seven columns show which samples were retained for CBC, microarray, and 16S analysis after quality assessment of the data.
	Animal ID	breed	sow	chip	sample retained for CBC analysis (8 days)	sample retained for CBC analysis (20 days)	sample retained for CBC analysis (40 days)	sample retained for CBC analysis (60 days)	sample retained for CBC analysis (100 days)	sample retained for microarray analysis (60 days)	sample retained for 16S analysis (60 days)
	DD_01	DD	S009116	1	x	x	x	x	x	x	x
	DD_10	DD	S009116	2	x	x	x	x	x	x	x
	DD_03	DD	S009215	1	x	x	x	x	x		x
	DD_17	DD	S009215	3	x	x	x	x	x		x
	DD_06	DD	S109237	1	x	x	x	x	x	x	x
	DD_11	DD	S109237	2	x	x	x	x	x	x	x
	DD_13	DD	S109245	2	x		x	x		x	x
	DD_23	DD	S109245	3	x		x	x		x	x
	DD_16	DD	S109298	2		x	x		x	x	x
	DD_19	DD	S109298	3	x	x	x		x	x
	DD_08	DD	S909031	1	x	x	x		x	x	x
	DD_21	DD	S909031	3	x	x	x		x	x	x
	LW_02	LW	S000190	1	x	x	x	x	x	x	x
	LW_20	LW	S000190	3	x	x	x	x	x		x
	LW_04	LW	S000562	1	x		x	x		x	x
	LW_09	LW	S000562	2	x		x	x		x	x
	LW_14	LW	S800576	2	x		x	x		x	x
	LW_22	LW	S800576	3	x		x	x		x	x
	LW_05	LW	S800637	1	x	x	x	x	x	x	x
	LW_15	LW	S800637	2	x	x	x	x	x	x	x
	LW_12	LW	S901617	2	x		x	x	x	x	x
	LW_24	LW	S901617	3	x		x	x		x	x
	LW_07	LW	S902699	1	x	x	x	x	x	x	x
	LW_18	LW	S902699	3	x	x	x	x	x	x	x
