# Supplementary material for: Integrative analysis of blood and gut microbiota data suggests a non-alcoholic fatty liver disease (NAFLD)-related disorder in French SLAdd minipigs
Source: Sci Rep. 2020 Jan 14;10:234. doi: 10.1038/s41598-019-57127-x (PMC6959234; doi:10.1038/s41598-019-57127-x)
Supplement: Supplementary file 9 — Supplementary information9. [file 41598_2019_57127_MOESM9_ESM.xlsx]

## Sheet: Supplementary table 2
	Supplementary table 2. Raw values of the 18 CBC parameters measured at 8, 20, 40, 60 and 100 days after outlier removal. Columns 1 to 4 correspond to sampling day, animal identifier, breed and sow, while the others correspond to the CBC parameters. Measurement units are given in parenthesis.
	Days	animal ID	breed	sow	wbc (million/mcL)	rbc (million/mcL)	plt (thousand/mcL)	hgb (g/dL)	hct (%)	mcv (fL)	mch (pg)	mchc (g/dL)	pwd (%)	mpv (fL)	lynum (cells/mcL)	monum (cells/mcL)	grnum (cells/mcL)	eonum (cells/mcL)	lypro (%)	mopro (%)	grpro (%)	eopro (%)
	8	DD_01	DD	S009116	9.71	4.95	527.00	10.92	34.26	69.00	22.05	31.89	27.23	8.64	4.60	0.80	4.30	0.10	47.80	9.10	43.10	1.40
	8	DD_10	DD	S009116	10.50	4.92	621.00	11.24	35.01	71.00	22.83	32.11	25.84	8.59	4.40	1.00	5.10	0.10	42.60	10.30	47.10	0.90
	8	DD_17	DD	S009215	9.34	5.02	183.00	12.26	36.94	74.00	24.44	33.19	30.92	8.60	4.10	0.70	4.50	0.10	44.30	8.50	47.20	1.40
	8	DD_03	DD	S009215	10.65	4.83	739.00	11.62	34.25	71.00	24.07	33.94	28.13	7.95	3.60	0.70	6.30	0.10	34.50	7.30	58.20	1.30
	8	DD_11	DD	S109237	10.35	4.93	669.00	11.55	35.31	72.00	23.43	32.71	24.92	8.40	3.50	0.80	6.10	0.10	34.40	8.60	57.00	1.10
	8	DD_06	DD	S109237	10.33	4.78	646.00	11.41	34.26	72.00	23.84	33.30	24.87	8.10	3.50	0.80	6.00	0.10	34.30	8.00	57.70	1.20
	8	DD_23	DD	S109245	18.48	4.25	488.00	9.09	29.06	68.00	21.37	31.28	23.03	8.76	8.10	1.80	8.60	0.30	44.10	10.00	45.90	1.40
	8	DD_13	DD	S109245	14.89	5.23	550.00	9.90	32.71	63.00	18.94	30.28	21.35	8.91	4.80	1.10	9.00	0.30	32.70	8.00	59.30	1.70
	8	DD_19	DD	S109298	13.48	4.89	530.00	8.79	36.93	76.00	17.98	23.80	27.16	8.73	5.00	1.10	7.40	0.30	37.60	8.90	53.50	2.20
	8	DD_21	DD	S909031	13.27	6.52	730.00	14.87	46.25	71.00	22.80	32.15	30.30	8.89	5.00	1.30	7.00	0.20	38.20	10.20	51.60	1.20
	8	DD_08	DD	S909031	18.25	7.77	714.00	15.65	48.57	63.00	20.14	32.22	28.34	9.37	7.90	1.80	8.50	0.20	43.60	10.20	46.20	1.20
	8	LW_02	LW	S000190	9.69	3.85	613.00	8.78	26.32	68.00	22.80	33.36	22.58	8.74	2.80	0.90	6.00	0.20	28.90	9.70	61.40	1.60
	8	LW_20	LW	S000190	1.66	1.11	52.00	2.43	7.06	64.00	21.99	34.46	17.02	7.38	0.40	0.20	1.10	0.00	24.70	14.70	60.60	2.50
	8	LW_09	LW	S000562	9.37	5.26	751.00	10.27	33.39	63.00	19.51	30.76	21.04	8.16	1.80	1.00	6.60	0.10	20.00	10.80	69.20	1.10
	8	LW_04	LW	S000562	11.99	5.64	807.00	10.71	34.26	61.00	18.98	31.26	22.70	8.43	2.80	1.20	8.00	0.10	24.10	10.80	65.10	0.90
	8	LW_14	LW	S800576	10.95	4.74	879.00	9.45	30.14	64.00	19.93	31.35	21.68	7.52	1.90	1.10	8.00	0.20	17.70	10.80	71.50	1.40
	8	LW_22	LW	S800576	15.03	3.96	461.00	8.80	28.40	72.00	22.22	30.99	23.27	8.08	3.10	1.30	10.60	0.30	20.70	8.90	70.40	1.80
	8	LW_05	LW	S800637	16.14	5.90	661.00	12.29	37.72	64.00	20.82	32.58	21.14	9.07	4.90	1.40	9.80	0.40	30.80	8.90	60.30	2.20
	8	LW_15	LW	S800637	7.83	4.39	513.00	10.05	30.38	69.00	22.88	33.08	22.28	8.86	2.00	0.80	5.00	0.10	26.20	11.10	62.70	1.70
	8	LW_12	LW	S901617	3.22	2.98	111.00	5.31	17.71	59.00	17.80	29.98	21.25	7.48	0.50	0.30	2.40	0.10	16.10	11.70	72.20	2.10
	8	LW_24	LW	S901617	9.64	5.81	748.00	10.64	35.80	62.00	18.29	29.71	19.66	8.06	2.70	1.00	5.90	0.10	28.30	10.60	61.10	1.20
	8	LW_18	LW	S902699	12.89	4.49	708.00	10.60	31.83	71.00	23.61	33.31	20.99	8.42	3.80	1.20	7.90	0.20	29.90	9.50	60.60	1.20
	8	LW_07	LW	S902699	6.29	4.45	258.00	9.74	30.33	68.00	21.89	32.11	18.89	9.23	1.40	0.40	4.50	0.10	23.00	6.60	70.40	1.30
	20	DD_01	DD	S009116	13.47	6.25	826.00	13.10	41.28	66.00	20.97	31.73	18.70	7.63	2.20	1.20	10.10	0.40	16.70	9.60	73.70	2.70
	20	DD_10	DD	S009116	7.76	6.16	505.00	12.88	39.88	65.00	20.89	32.29	20.26	8.47	2.00	0.80	5.00	0.10	26.30	11.00	62.70	1.60
	20	DD_17	DD	S009215	13.15	6.99	125.00	15.15	44.87	64.00	21.68	33.76	20.88	8.27	2.10	1.60	9.40	0.30	16.50	12.50	71.00	2.10
	20	DD_03	DD	S009215	10.91	6.14	737.00	14.24	41.56	68.00	23.18	34.27	20.31	7.41	1.80	1.00	8.10	0.20	16.70	10.00	73.30	1.70
	20	DD_06	DD	S109237	7.40	6.95	366.00	14.83	44.99	65.00	21.33	32.96	19.27	7.63	1.40	1.00	5.00	0.20	20.10	14.70	65.20	2.30
	20	DD_11	DD	S109237	7.16	6.67	774.00	14.23	44.20	66.00	21.33	32.19	19.30	7.89	1.50	0.90	4.80	0.10	22.20	12.60	65.20	1.00
	20	DD_16	DD	S109298	9.93	7.34	146.00	17.95	54.00	74.00	24.45	33.24	20.13	9.19	1.70	1.30	6.90	0.30	17.90	13.50	68.60	2.60
	20	DD_19	DD	S109298	12.04	6.78	413.00	17.33	51.98	77.00	25.54	33.34	20.80	8.13	2.80	1.60	7.60	0.20	24.00	13.50	62.50	1.90
	20	DD_21	DD	S909031	6.32	8.28	422.00	19.31	57.30	69.00	23.34	33.71	21.30	8.79	2.20	0.80	3.30	0.10	35.00	13.90	51.10	1.10
	20	DD_08	DD	S909031	9.75	9.55	648.00	19.86	59.59	62.00	20.79	33.33	22.17	8.75	3.40	1.50	4.80	0.10	35.00	16.30	48.70	1.20
	20	LW_02	LW	S000190	16.53	6.18	786.00	12.02	37.21	60.00	19.46	32.31	19.10	8.42	3.10	1.90	11.50	0.30	18.90	11.60	69.50	1.90
	20	LW_20	LW	S000190	10.28	6.32	629.00	12.17	37.66	60.00	19.26	32.32	16.58	8.31	1.90	1.40	7.00	0.10	18.60	14.40	67.00	1.40
	20	LW_05	LW	S800637	12.56	7.19	626.00	13.40	41.85	58.00	18.63	32.01	18.36	8.47	2.70	1.60	8.30	0.20	22.10	13.00	64.90	1.30
	20	LW_15	LW	S800637	9.94	6.16	683.00	12.27	38.03	62.00	19.92	32.27	17.97	7.96	1.60	1.10	7.20	0.10	16.30	11.80	71.90	1.00
	20	LW_18	LW	S902699	11.03	6.33	79.00	13.20	40.18	64.00	20.87	32.86	16.68	7.99	2.20	1.60	7.20	0.20	20.50	15.30	64.20	1.70
	20	LW_07	LW	S902699	12.40	5.75	664.00	10.58	34.19	59.00	18.41	30.95	18.85	9.05	3.40	1.00	8.00	0.20	27.90	8.40	63.70	2.00
	40	DD_01	DD	S009116	8.54	6.38	409.00	9.38	38.14	60.00	14.69	24.58	19.02	8.08	1.7	0.9	5.9	0.2	20.1	11.6	68.3	1.8
	40	DD_10	DD	S009116	12.14	6.98	533.00	11.64	41.4	59.00	16.67	28.12	17.75	8.53	2.9	1.2	8.00	0.2	24.7	9.9	65.4	1.7
	40	DD_17	DD	S009215	11.73	7.23	466.00	14.1	43.87	61.00	19.49	32.14	18.82	8.00	2.7	1.4	7.6	0.2	23.4	12.00	64.6	1.6
	40	DD_03	DD	S009215	12.33	6.41	593.00	12.61	39.44	62.00	19.68	31.97	18.06	7.64	2.6	1.5	8.2	0.2	21.2	12.6	66.2	2.00
	40	DD_11	DD	S109237	12.45	6.97	664.00	13.28	41.34	59.00	19.06	32.13	17.46	7.51	2.7	1.5	8.3	0.2	21.9	12.1	66.00	2.00
	40	DD_06	DD	S109237	13.55	7.47	736.00	14.24	44.56	60.00	19.06	31.96	17.12	7.98	2.4	1.4	9.7	0.4	17.9	10.7	71.4	3.3
	40	DD_23	DD	S109245	23.67	7.41	462.00	14.26	46.01	62.00	19.24	31.00	18.38	8.23	5.7	2.1	15.9	1.1	24.3	9.00	66.7	4.6
	40	DD_13	DD	S109245	15.93	6.79	425.00	13.15	41.8	62.00	19.37	31.46	17.23	8.58	2.4	1.3	12.2	0.5	15.1	8.6	76.3	3.4
	40	DD_16	DD	S109298	16.64	6.83	316.00	13.64	43.37	64.00	19.97	31.44	19.92	8.99	4.00	2.00	10.6	0.3	24.1	12.2	63.7	1.9
	40	DD_19	DD	S109298	15.13	6.91	412.00	13.95	44.19	64.00	20.18	31.56	20.86	8.5	4.00	1.8	9.3	0.3	26.8	11.9	61.3	1.8
	40	DD_21	DD	S909031	11.68	7.16	558.00	13.69	42.22	59.00	19.13	32.43	20.1	8.85	2.6	1.2	7.9	0.2	23.1	10.5	66.4	1.6
	40	DD_08	DD	S909031	18.74	8.57	605.00	14.96	47.72	56.00	17.45	31.35	21.17	8.7	3.9	2.00	12.8	0.5	21.3	10.7	68.00	2.5
	40	LW_02	LW	S000190	16.52	6.26	319.00	10.99	36.18	58.00	17.55	30.37	16.98	8.72	2.4	1.7	12.4	0.3	15.00	10.8	74.2	1.8
	40	LW_20	LW	S000190	17.68	6.13	104.00	10.6	34.00	56.00	17.3	31.17	18.87	8.14	3.6	1.9	12.2	0.7	20.7	10.8	68.5	3.7
	40	LW_09	LW	S000562	16.9	6.92	211.00	11.14	35.4	51.00	16.1	31.48	17.6	8.46	2.8	1.5	12.6	0.5	17.1	9.4	73.5	3.00
	40	LW_04	LW	S000562	13.11	7.13	447.00	11.37	35.67	50.00	15.95	31.88	16.88	8.07	2.2	1.4	9.5	0.2	17.1	11.3	71.6	1.7
	40	LW_14	LW	S800576	11.59	6.4	192.00	10.82	34.01	53.00	16.91	31.81	17.22	7.91	2.00	1.1	8.5	0.3	17.5	10.00	72.5	2.2
	40	LW_22	LW	S800576	9.83	6.69	57.00	11.44	36.76	55.00	17.11	31.13	17.00	7.95	1.3	0.9	7.6	0.2	13.3	9.9	76.8	2.4
	40	LW_05	LW	S800637	15.31	5.9	567.00	10.27	33.94	57.00	17.4	30.26	17.01	8.18	2.6	1.8	10.9	0.2	17.2	11.9	70.9	1.6
	40	LW_15	LW	S800637	17.74	6.8	487.00	11.57	38.01	56.00	17.02	30.44	16.31	8.66	2.5	1.8	13.4	0.3	14.2	10.2	75.6	1.7
	40	LW_12	LW	S901617	11.84	6.3	440.00	10.61	34.21	54.00	16.83	31.02	16.72	7.56	2.4	1.4	8.00	0.1	20.9	12.4	66.7	1.1
	40	LW_24	LW	S901617	15.28	6.21	450.00	10.57	33.12	53.00	17.03	31.92	16.48	8.08	2.8	1.5	11.00	0.3	18.7	10.4	70.9	1.9
	40	LW_18	LW	S902699	18.5	5.97	650.00	10.62	34.63	58.00	17.79	30.66	18.08	8.15	3.9	1.9	12.7	0.6	21.6	10.4	68.00	3.2
	40	LW_07	LW	S902699	14.19	5.71	303.00	10.36	34.42	60.00	18.16	30.12	18.64	9.58	4.7	1.2	8.3	0.3	33.8	8.7	57.5	2.1
	60	DD_10	DD	S009116	12.98	7.63	483.00	13.44	42.52	56.00	17.62	31.61	17.72	7.88	2.40	1.40	9.20	0.20	18.80	11.30	69.90	1.80
	60	DD_01	DD	S009116	13.18	6.19	368.00	10.55	33.81	55.00	17.06	31.20	17.20	8.56	2.80	1.80	8.60	0.30	21.80	13.80	64.40	2.00
	60	DD_17	DD	S009215	18.99	7.04	545.00	12.91	41.77	59.00	18.35	30.92	18.28	8.24	3.70	2.50	12.80	0.40	19.70	13.50	66.80	2.10
	60	DD_03	DD	S009215	19.22	6.75	492.00	12.44	40.74	60.00	18.43	30.53	17.35	7.75	3.40	2.40	13.40	0.40	18.00	12.60	69.40	2.30
	60	DD_06	DD	S109237	10.53	6.34	574.00	12.10	36.20	57.00	19.08	33.41	18.66	7.48	1.90	1.10	7.50	0.20	18.10	11.20	70.70	1.80
	60	DD_11	DD	S109237	16.39	6.74	553.00	12.10	38.30	57.00	17.97	31.60	17.91	8.00	2.90	1.90	11.60	0.30	18.10	12.10	69.80	1.90
	60	DD_23	DD	S109245	13.32	7.16	502.00	12.14	41.08	57.00	16.97	29.56	18.28	8.64	3.10	1.10	9.10	0.30	23.90	8.60	67.50	1.90
	60	DD_13	DD	S109245	17.01	6.84	369.00	11.88	38.69	57.00	17.38	30.71	17.66	8.64	3.50	2.00	11.50	0.30	21.00	11.80	67.20	2.00
	60	LW_02	LW	S000190	25.27	6.98	651.00	10.64	35.73	51.00	15.26	29.78	17.44	8.14	5.80	4.00	15.50	0.50	23.20	16.20	60.60	2.00
	60	LW_20	LW	S000190	20.08	6.83	422.00	11.13	37.45	55.00	16.29	29.72	17.21	8.29	4.40	3.10	12.60	0.30	22.00	15.50	62.50	1.60
	60	LW_09	LW	S000562	21.57	6.51	336.00	9.97	33.27	51.00	15.32	29.96	18.19	8.44	4.50	3.30	13.80	0.40	20.90	15.50	63.60	1.90
	60	LW_04	LW	S000562	16.32	7.95	398.00	10.94	36.76	46.00	13.75	29.76	17.62	8.42	3.70	2.30	10.30	0.30	22.90	14.10	63.00	1.70
	60	LW_14	LW	S800576	13.26	6.07	460.00	9.67	32.13	53.00	15.94	30.11	18.17	8.13	2.40	1.50	9.40	0.20	18.60	12.00	69.40	1.80
	60	LW_22	LW	S800576	16.59	6.05	398.00	9.31	30.40	50.00	15.39	30.64	17.16	8.17	2.70	1.90	12.00	0.30	16.50	11.60	71.90	1.90
	60	LW_05	LW	S800637	27.85	7.27	609.00	10.95	36.47	50.00	15.06	30.02	17.04	8.65	5.90	4.20	17.80	0.60	21.30	15.40	63.30	2.30
	60	LW_15	LW	S800637	26.31	6.84	528.00	10.22	34.61	51.00	14.95	29.54	17.89	7.71	4.90	3.90	17.50	0.60	18.90	15.20	65.90	2.20
	60	LW_12	LW	S901617	14.51	6.54	247.00	10.64	34.92	53.00	16.28	30.48	17.62	7.53	3.10	2.10	9.30	0.20	22.00	14.80	63.20	1.50
	60	LW_24	LW	S901617	22.25	7.20	358.00	11.22	37.24	52.00	15.58	30.13	17.30	8.04	6.90	3.00	12.30	0.60	31.10	13.50	55.40	2.50
	60	LW_18	LW	S902699	20.67	7.57	736.00	11.68	40.23	53.00	15.43	29.02	17.24	7.73	4.70	3.10	12.90	0.30	22.80	15.10	62.10	1.60
	60	LW_07	LW	S902699	17.40	6.74	481.00	10.63	35.99	53.00	15.77	29.55	18.16	8.88	3.90	2.20	11.30	0.30	22.60	12.80	64.60	1.60
	100	DD_10	DD	S009116	15.0	7.7	466.0	11.3	40.0	52.0	14.6	28.2	19.5	8.0	5.2	2.4	7.4	0.2	34.9	16.4	48.7	1.1
	100	DD_01	DD	S009116	9.9	7.2	277.0	10.3	37.6	52.0	14.4	27.5	17.2	7.4	2.3	1.2	6.4	0.2	23.4	13.0	63.6	1.7
	100	DD_17	DD	S009215	11.3	7.2	508.0	14.3	44.1	61.0	19.7	32.3	18.6	7.7	2.9	1.7	6.7	0.2	26.3	15.7	58.0	1.4
	100	DD_03	DD	S009215	15.3	7.6	623.0	14.7	44.5	59.0	19.4	33.0	18.7	7.8	4.3	2.4	8.6	0.2	28.7	16.1	55.2	1.6
	100	DD_06	DD	S109237	10.1	8.3	447.0	14.7	46.9	57.0	17.8	31.4	19.0	8.1	2.7	1.5	5.9	0.2	27.6	15.1	57.3	1.9
	100	DD_11	DD	S109237	15.7	7.6	737.0	13.7	43.4	57.0	18.1	31.7	17.8	7.3	3.6	2.2	9.9	0.3	23.2	14.4	62.4	1.6
	100	DD_16	DD	S109298	24.4	7.4	299.0	12.9	41.8	57.0	17.4	30.8	18.9	8.4	3.8	1.9	18.7	0.8	15.8	8.2	76.0	3.3
	100	DD_19	DD	S109298	17.5	7.4	386.0	12.4	40.5	55.0	16.9	30.7	20.1	8.7	4.5	2.3	10.7	0.3	25.8	13.4	60.8	1.6
	100	DD_21	DD	S909031	18.2	7.6	618.0	12.5	41.7	55.0	16.5	29.9	17.6	7.9	4.0	2.4	11.8	0.4	22.4	13.3	64.3	2.0
	100	DD_08	DD	S909031	15.0	7.6	486.0	12.6	40.2	53.0	16.5	31.3	18.4	8.0	3.7	1.9	9.4	0.3	25.0	12.9	62.1	1.8
	100	LW_02	LW	S000190	17.6	7.4	437.0	11.3	36.4	49.0	15.3	30.9	18.4	8.2	4.5	2.6	10.5	0.3	25.7	14.8	59.5	1.8
	100	LW_20	LW	S000190	16.9	7.1	325.0	11.9	37.8	54.0	16.8	31.4	17.7	8.6	3.9	2.6	10.4	0.3	23.5	15.7	60.8	1.8
	100	LW_05	LW	S800637	17.3	7.7	438.0	11.5	37.7	49.0	15.0	30.5	18.5	8.7	3.7	2.4	11.2	0.3	21.6	14.3	64.1	1.9
	100	LW_15	LW	S800637	33.0	7.7	440.0	11.8	38.7	50.0	15.3	30.4	18.6	7.8	3.3	2.6	27.1	1.0	10.1	7.9	82.0	3.1
	100	LW_12	LW	S901617	14.9	7.8	239.0	12.3	39.3	51.0	15.8	31.2	17.1	7.6	4.2	2.5	8.2	0.2	28.5	17.4	54.1	1.2
	100	LW_18	LW	S902699	14.2	7.6	562.0	12.3	40.9	54.0	16.2	30.0	17.9	7.5	2.8	2.0	9.4	0.2	20.4	14.3	65.3	1.7
	100	LW_07	LW	S902699	13.7	7.6	348.0	11.5	37.8	50.0	15.2	30.4	18.6	9.3	3.2	1.8	8.7	0.2	23.5	13.9	62.6	1.6
