# Supplementary material for: Integrative analysis of blood and gut microbiota data suggests a non-alcoholic fatty liver disease (NAFLD)-related disorder in French SLAdd minipigs
Source: Sci Rep. 2020 Jan 14;10:234. doi: 10.1038/s41598-019-57127-x (PMC6959234; doi:10.1038/s41598-019-57127-x)
Supplement: Supplementary file 10 — Supplementary information10. [file 41598_2019_57127_MOESM10_ESM.xlsx]

## Sheet: Supplementary table 3
	Supplementary table 3. Summary of the results of the analyses performed on CBCs. (A) Results of the differential analysis between DD and LW pigs at each time point using Type II Wald chi-square test. The test values highlighted in orange or green correspond to a significant increase or decrease in DD compared to LW pigs, respectively. Non-significant values are indicated as "NS". The results obta…
				A. Results obtained using Type II Wald chi-square test															B. Results obtained using sPLS
	Time point (days)	nr of analyzed samples		hct	hgb	mcv	mch	pwd		monum	mopro		rbc	lynum	lypro	grpro	mchc		eonum	grnum	wbc	mpv	eopro
	8	23 (11 DD, 12 LW)		0.049	NS	0.041	NS	0.0013		NS	NS		NS	0.0018	3.8*10e5	0.00017	NS
	20	16 (10 DD, 6 LW)		0.029	0.024	0.037	0.022	0.007		NS	NS		NS	NS	NS	NS	0.045
	40	24 (12 DD, 12 LW)		4.5*10e6	0.002	0.0048	0.047	0.037		NS	NS		0.012	NS	NS	NS	NS
	60	20 (8 DD, 12 LW)		0.027	0.001	0.0008	0.0002	NS		0.040	0.023		NS	0.035	0.041	0.029	0.0039
	100	17 (10 DD, 7 LW)		0.039	NS	0.02	NS	NS		NS	NS		NS	NS	NS	NS	NS
	Validated result												NA	NA	NA	NA	NA						NA
