# Supplementary material for: Integrative analysis of blood and gut microbiota data suggests a non-alcoholic fatty liver disease (NAFLD)-related disorder in French SLAdd minipigs
Source: Sci Rep. 2020 Jan 14;10:234. doi: 10.1038/s41598-019-57127-x (PMC6959234; doi:10.1038/s41598-019-57127-x)
Supplement: Supplementary file 11 — Supplementary information11. [file 41598_2019_57127_MOESM11_ESM.xlsx]

## Sheet: Supplementary table 4
	Supplementary table 4. List of genes found differentially expressed in whole blood in DD pigs respect to LW pigs. The second column indicates the log2 FC values and the third column indicates the Benjamini-Hochberg-adjusted p-values. The fourth column, instead, lists the genes for which one or more references are present in the list of papers used for the literature-based meta-analysis of the DE …
	Gene	log2 FC	BH-adjusted p-value	References
	IFITM1	4.11231507	0.00187764	Xia
	REXO2	3.95756177	0.00004389
	COL16A1	2.87067178	0.00000052	Van Koppen
	PCP4	2.58251405	0.00019103
	GSG1	2.57211418	0.00030325
	TOR3A	2.44697610	0.00016509	Mitsumoto
	LGALS7	2.29241679	0.00061624
	SPINK4	2.24927054	0.00000120
	LY6D	2.14972722	0.00022894	Kirpich, Mitsumoto
	SYT9	2.10618208	0.00031421
	HEATR4	2.10602103	0.00047320
	KAZALD1	2.07125281	0.00002503
	OAS1	1.86831426	0.01354752
	CXCL10	1.86197014	0.01761087	Kirpich, Mitsumoto, Qi, Van Koppen, Zhu
	BCL2L15	1.76129699	0.00198130
	RSPH9	1.67964927	0.00093491
	CREB3L3	1.55590030	0.00032481
	DNAH9	1.50799826	0.00009393
	SRPK3	1.50232143	0.00003252
	LOC106505804	1.48207938	0.00012799
	CCDC136	1.47449168	0.00000004
	MX1	1.46344110	0.01079857	Almanza, Van Koppen
	SOX6	1.46128224	0.00386285
	TMPRSS6	1.45884620	0.00053105
	TMCC3	1.44788246	0.00034282
	POL_retro	1.39814197	0.00084898
	PLA2G10	1.39467505	0.03714373
	ASPG	1.38650269	0.00000847	Ryaboshapkina
	BST2	1.38426988	0.00308456	Greco
	AKR1C1	1.38090485	0.00010340	Wang
	ITGAD	1.33591218	0.00001279
	MESP2	1.32128969	0.00008522
	RTP4	1.31171369	0.00261563	Mitsumoto
	METTL12	1.30406430	0.00000034
	LOC110261658	1.30154808	0.01598208
	LOC100737817	1.29495784	0.00050316
	TTYH1	1.27633908	0.00000034
	B4GALNT1	1.27615986	0.00201639
	KCNMB1	1.27153087	0.00013731
	CRYBA4	1.26547342	0.01027289
	ND2	1.25703804	0.00034525
	AGPAT3	1.25161807	0.00000126
	BAMBI	1.21454328	0.00000335	Teufel
	ACCSL	1.20998899	0.00934824
	COX2	1.20983169	0.00045685
	STXBP1	1.20213087	0.00091132	Teufel
	LAG3	1.17639141	0.00741498
	BCAS4	1.16894566	0.01564105
	AP1S3	1.15315635	0.00920966
	ENG	1.15111073	0.00089273	Greco, Hui, Van Koppen
	SDR39U1	1.13931745	0.02801539
	LOC110261569	1.12958632	0.00012535
	ND1	1.12933049	0.00071933
	CPM	1.12455199	0.00094373
	LOC100521600	1.12129002	0.00106395
	SPHK1	1.11185600	0.01705197
	MX2	1.09952801	0.01112311
	CD274	1.09526093	0.03453544
	RNF11	1.09399108	0.00071933	Hui
	CD2BP2	1.09218348	0.00038872
	LOC106507269	1.09094038	0.00005925
	ND3	1.08895484	0.00226895
	ATG4A	1.08417442	0.00260409
	KIAA0895L	1.07766852	0.01250216
	PMEL	1.06789092	0.00202750	Ryaboshapkina
	LY6H	1.05557615	0.02201788
	IHH	1.05363346	0.01679017
	DGKQ	1.05054920	0.00030325
	SNX15	1.04913359	0.00116217
	XPO7	1.04566649	0.00055620
	RHCE	1.04177699	0.01170285
	OSR1	1.04147397	0.01909284
	C12H17ORF53	1.03504297	0.00363169
	SLC22A15	1.03024102	0.00242584
	ISG20	1.02727175	0.02356364
	YOD1	1.02308865	0.00687714
	PPP1R13L	1.02239617	0.01434205
	LOC102164714	1.02111104	0.01225005
	EPB42	1.02059685	0.00993487	Greco
	NOBOX	1.01974951	0.03106665
	SLC12A1	1.01839374	0.00397922
	WDR93	1.01688931	0.01272474
	CA1	1.01683764	0.04300669
	NR0B2	1.01565638	0.01925052	Teufel
	ABHD4	1.00770962	0.00214556
	SSBP3	1.00325004	0.00000548
	FBXL2	0.99703533	0.01759414	Greco
	LAMB2	0.99132134	0.00285928
	COL26A1	0.98331209	0.02184779
	TMEM215	0.97735495	0.02541984
	CDHR1	0.97515671	0.02626469
	LOC102162428	0.97134209	0.02784620
	LCAT	0.97037673	0.01927526
	DLL1	0.96769207	0.02648208
	RHBG	0.96625955	0.02576329
	LOC106510075	0.96184398	0.02458154
	GRINA	0.95904209	0.02324308
	CD82	0.95773626	0.00425273	Greco
	FBLN5	0.95755448	0.01541089	Qi, Moylan
	LCA5L	0.95719130	0.02809783
	PAX3	0.95500992	0.02901602
	ZIC3	0.95444996	0.02549263
	FNDC9	0.94965250	0.02246885
	CCS	0.94538722	0.00071933	Ryaboshapkina
	CMTM4	0.94451513	0.03158560
	CACNG5	0.94391636	0.03137774
	MXI1	0.94387150	0.01759414
	BAHCC1	0.94308219	0.01857497
	LOC110261293	0.93756607	0.02118397
	LOC106509605	0.93753387	0.03621849
	CDC42EP1	0.93628120	0.01983631
	MROH5	0.93277176	0.03350525
	IFN-OMEGA-4	0.93261756	0.01584915
	UROD	0.93179069	0.02632192
	FAM109B	0.93047602	0.03356549
	BSN	0.93003746	0.03183919	Greco
	UNC45B	0.92986284	0.02387888
	LRRC29	0.92766447	0.01460847
	C8H4ORF33	0.92726250	0.02034947
	LOC110262149	0.92587387	0.02327608
	LGALS9	0.92255290	0.02706256
	ADAMTS17	0.92242312	0.02537504
	LOC110256673	0.92179290	0.03570120
	GLI1	0.91919406	0.02513852
	SGCG	0.91619604	0.02537504	Greco
	FOXRED2	0.91420427	0.02336202
	SAMD11	0.91258450	0.02095444
	SPOCK1	0.91167273	0.02988145	Greco
	TROAP	0.91059384	0.02070299
	RFT1	0.91055683	0.03281746
	TMEM35A	0.90955612	0.00007844
	CYB5A	0.90656412	0.00330875
	LSP1	0.90634070	0.01160176	Van Koppen
	EMC1	0.90616794	0.01428974
	RRP1	0.90591445	0.03281756
	PDZD3	0.90591046	0.03500836
	ARL11	0.90367528	0.00208527
	VIPR2	0.90316145	0.02026370
	PAX2	0.90284528	0.02287899
	ITGB8	0.90281724	0.02121657
	ATP4B	0.90141148	0.00867217
	KCNS3	0.90112312	0.00009654
	CMKLR1	0.90006292	0.00544951
	FCGR1A	0.89821914	0.04970716
	TP53INP2	0.89744093	0.02612784
	LOC110260143	0.89714654	0.00851184
	CELSR3	0.89112696	0.01993875
	ABCC8	0.89039916	0.03715136
	KIF2B	0.88913752	0.03453544
	NT5C1A	0.88896758	0.02749152
	MYRF	0.88864000	0.00835497
	ZNF821	0.88853662	0.02656754
	TMEM181	0.88484050	0.02498680
	KIFC3	0.88298467	0.01116305	Greco
	HCRT	0.88258583	0.01703086	Greco
	SLC46A3	0.87908758	0.00065806
	SIGLEC1	0.87820510	0.04053533
	CRISP3	0.87806635	0.01555169
	ACR	0.87798968	0.02630693
	TMEM59L	0.87673938	0.00034525
	SLC51A	0.87431739	0.02458154	Teufel
	SERINC2	0.87405879	0.02762072
	CYP4B1	0.87288986	0.03010077
	TRHR	0.87274091	0.03566581
	TACR3	0.87256340	0.02745356
	ATP8	0.86981484	0.00364436
	LOC102159543	0.86860766	0.01759414
	CD36	0.86592488	0.00361360	Greco, Hui, Kirpich, Matz, Van Koppen, Zhu
	MT1A	0.86551459	0.03248114	Arendt, Ryaboshapkina
	ISG15	0.86355899	0.02431779	Kirpich, Mitsumoto
	R3HDM4	0.86196289	0.00934824
	CHST12	0.85812397	0.02259097	Greco
	CRYAA	0.85754481	0.02457008
	ERI3	0.85604128	0.01301370
	MYEF2	0.85458930	0.03413702
	HHAT	0.85144403	0.02591551
	LOC110261499	0.85125134	0.01925052
	UGT1A6	0.85119279	0.03258177
	HMGCS2	0.85114104	0.04409890	Younossi
	RIN1	0.85021130	0.02824290
	KIAA0556	0.84856821	0.03811213
	CLEC18C	0.84781246	0.02537504
	CYSLTR1	0.84470852	0.00580475
	P3H3	0.84460261	0.03043594
	SPATA13	0.84374970	0.02345119
	ITIH2	0.84333404	0.03811213
	MRPS7	0.84298341	0.02681332
	AQP5	0.84242054	0.01789075
	TRAF3IP2	0.84096612	0.00554465
	NEDD4L	0.83987267	0.01654805
	HTR1E	0.83981051	0.02243222
	OR6N1	0.83978724	0.02004186
	HSD3B1	0.83956865	0.01225548
	PLPPR3	0.83885058	0.01990713
	FAM84A	0.83877955	0.03477674	Greco
	LOC106505983	0.83788001	0.02924018
	ATP6	0.83766939	0.00109675
	SPTBN4	0.83709404	0.01641370
	CCDC166	0.83704318	0.04103660
	CD6	0.83665051	0.02423416
	OCSTAMP	0.83533054	0.01750710
	CRHR2	0.83427168	0.03782060
	EN2	0.83353603	0.03900510	Greco
	LCN5	0.83213941	0.04143126
	MANSC4	0.83203792	0.03757220
	HMGXB3	0.83190418	0.02457516
	AK6	0.83044933	0.01398946
	ISX	0.83029163	0.02718360
	RFXANK	0.82932176	0.02523685
	FAM20B	0.82846659	0.00580475	Greco
	CLDN18	0.82735354	0.02316436
	ARID5A	0.82695004	0.01139252
	NNMT	0.82534222	0.02753181	Younossi
	IFIT1	0.82492041	0.00147989	Kirpich, Mitsumoto
	MYMK	0.82465502	0.02833359
	LGALS13	0.82310234	0.02058152
	DYSF	0.82266134	0.00386160
	PDE10A	0.82137732	0.02085260
	KIAA1324	0.82128655	0.02235358
	KLF14	0.81979417	0.02649040
	DGAT2	0.81760391	0.04489801
	AIRE	0.81611692	0.02345119
	KLHL21	0.81551628	0.03247778
	PLA2G1B	0.81458368	0.00797454
	COX1	0.81191537	0.00032658
	ADAM22	0.81176578	0.01925052
	GATA5	0.80972081	0.02674829
	HNF4A	0.80921460	0.02807685
	BEST2	0.80892992	0.01709786
	RANBP10	0.80850590	0.02848206
	ENO4	0.80814972	0.04353828
	LOC102158087	0.80772717	0.02606792
	GCK	0.80639581	0.00000120	Arendt, Greco, Kirpich, Matz, Mitsumoto
	NODAL	0.80548504	0.02158914
	IL20RA	0.80509169	0.03090598
	HFE	0.80503397	0.04167051
	WFDC2	0.80417172	0.00133781	Hui, Kirpich
	CLIC2	0.80356927	0.01460847
	LOC110261485	0.80274079	0.00636614
	SH2D5	0.80229446	0.02435192
	IFIT5	0.80070579	0.03417196
	DOCK5	0.80065703	0.02609470
	SF3A2	0.80032161	0.01987634
	PPP2CB	0.79912905	0.01964141
	DLL4	0.79905960	0.03037791
	HDGFL1	0.79863705	0.03757220
	VPREB3	0.79791776	0.01542585
	SLC25A38	0.79738419	0.00017959
	SAMD14	0.79653943	0.03005329
	ATRNL1	0.79640961	0.04541334
	ANK1	0.79603168	0.00428334
	CD68	0.79230836	0.00319393
	TICAM2	0.79133533	0.00071933
	HEBP1	0.79026506	0.00634264
	IL17REL	0.78856452	0.01759293
	PLA2G5	0.78850570	0.01520038
	BMP2	0.78509473	0.01301370
	CRAT	0.78446630	0.02235358
	OPTN	0.78287799	0.00019059
	IL20	0.78123603	0.02387888
	GRM2	0.77969137	0.02058152
	TNS3	0.77934579	0.04142923
	TMOD4	0.77721319	0.02558149
	SMO	0.77672645	0.01555169	Matz
	C3H7ORF43	0.77667423	0.02160125
	C13H21ORF91	0.77640805	0.00012535
	ATG9A	0.77541462	0.02562332
	BMPR1B	0.77340618	0.00629971
	SMAD5	0.77309787	0.02296965
	GFI1B	0.77150723	0.02666138
	NDUFB1	0.77147334	0.02688351
	LOC110260817	0.77143549	0.03055231
	SOX7	0.77052150	0.01932560
	ADAM33	0.77029657	0.03005100	Greco
	NAT14	0.76959758	0.01679017
	PMAIP1	0.76939856	0.01679017
	LOC100523871	0.76926491	0.01807605
	S1PR3	0.76860632	0.02842543
	HECW1	0.76816821	0.00491978
	CRISP2	0.76641949	0.02428380
	ASPN	0.76577228	0.01804942
	CA2	0.76511843	0.04717958
	CHRNB1	0.76448371	0.03178851
	CD248	0.76422233	0.02052284	Greco
	TTYH2	0.76350553	0.04337871
	NRCAM	0.76301546	0.01385841
	CAMSAP3	0.76024305	0.01449701
	NID1	0.76020165	0.01773644	Van Koppen
	RFESD	0.75790064	0.00917328
	PAIP2B	0.75774377	0.02287674
	ZDHHC24	0.75768532	0.02235358
	ARG1	0.75747574	0.01959408	Almanza
	TREX1	0.75672202	0.00056161
	SCNN1G	0.75597965	0.02287674
	CIDEB	0.75423701	0.03546527
	FGL1	0.75413846	0.04987904	Younossi, Teufel
	TMEM53	0.75313858	0.00012476	Hui
	LOC106509498	0.75274302	0.00033646
	ELF3	0.75069613	0.02446685
	QSOX1	0.75059154	0.04873703
	C18H7ORF34	0.74872293	0.00735889
	GRTP1	0.74869143	0.01988621	Greco, Ryaboshapkina
	LOC102166359	0.74835627	0.01875511
	TFF2	0.74758792	0.04640909	Mitsumoto
	LOC110260311	0.74724700	0.03454367
	FBXO9	0.74712196	0.01993875
	C4H8ORF46	0.74707026	0.01095155
	IQCF5	0.74675933	0.04091021
	ERLIN2	0.74653901	0.01959408
	HSD11B1	0.74640356	0.00006221
	TMEM182	0.74625573	0.02428380
	DNER	0.74468607	0.00278537
	TEPP	0.74449562	0.02158914
	MFAP5	0.74415311	0.02138225
	NUP50	0.74397147	0.01446987
	FAM204A	0.74290966	0.00460373
	DLC1	0.74243083	0.02356364
	MMD2	0.74141755	0.03291105
	CFAP126	0.74062036	0.00055468
	PBX1	0.74059820	0.00416859
	FUT1	0.73834228	0.00041722
	AVP	0.73814147	0.02656754	Greco
	MFSD3	0.73792293	0.03298107
	BCL2	0.73746670	0.00143180	Moylan
	LOC102164767	0.73742078	0.02458154
	KAT2B	0.73709741	0.00356011
	CMAS	0.73705579	0.04958340
	SQOR	0.73700307	0.01995025
	HPDL	0.73490756	0.02550356
	HERC5	0.73440838	0.02241748	Mitsumoto
	PLEK2	0.73309020	0.02815138
	TKFC	0.73241448	0.02801539
	ABCA4	0.73079900	0.03348347
	HNMT	0.73071091	0.01012404
	SNCG	0.73051550	0.04284490
	ADM	0.73027169	0.00162654	Younossi
	CHPF	0.72974077	0.04334133
	NTN1	0.72883286	0.00022939
	C9H11ORF71	0.72876217	0.01884952
	COX3	0.72853733	0.02971794
	KRT79	0.72743646	0.03332846
	RSPH14	0.72728310	0.01926902
	PAQR4	0.72474769	0.01987634
	ELANE	0.72424689	0.03288777
	PIEZO2	0.72261264	0.02577788
	ADIPOR1	0.72132922	0.02387888	Carrazo
	G6PC3	0.72123878	0.01959408
	SLC45A1	0.72111449	0.01601137
	RERG	0.72078852	0.03922033
	XKR9	0.71939971	0.01706268
	KCNA5	0.71933495	0.02837420
	CGREF1	0.71897849	0.01935119	Mitsumoto
	TCTE3	0.71872779	0.02026370
	OC90	0.71837950	0.03027195
	TCP11L2	0.71666991	0.01209746
	ERG	0.71500850	0.00978912
	RNPEPL1	0.71274537	0.04398198
	COL17A1	0.71135874	0.01411386
	RIMS2	0.71100147	0.03482755
	SCN10A	0.71037461	0.02498165
	RHBDF2	0.70950529	0.01978956
	PTGDS	0.70889150	0.02435192	Ryaboshapkina, Qi, Kirpich
	CCDC30	0.70829727	0.00102228
	BCAS1	0.70568243	0.01990713
	DPCD	0.70518809	0.03075533
	DEFB125	0.70451302	0.01225548
	CSF3R	0.70427873	0.02052284
	AGTPBP1	0.70423349	0.02091750
	ITSN1	0.70394552	0.00235198
	TFDP2	0.70347666	0.04970716
	NPY	0.70281691	0.00293597
	CSMD1	0.70261870	0.04691400
	LOC102158612	0.70225739	0.02228234
	ADAMTS5	0.70150161	0.01876865
	JUNB	0.70041894	0.02063436	Younossi
	USP14	0.70000293	0.00774373
	XYLT1	0.69868056	0.03419091
	VWA5B2	0.69757159	0.01708386
	IL15RA	0.69740381	0.01301370
	TMEM108	0.69688609	0.03498564
	IRGC	0.69683322	0.04531218
	KRT7	0.69625914	0.02113681
	B3GNT5	0.69609613	0.01139252
	CSPG4	0.69600310	0.03007828
	ARL4A	0.69598390	0.01959408
	NKX2-2	0.69551577	0.04803584
	LIFR	0.69488631	0.00235444	Hui
	DLEC1	0.69479797	0.01449701
	AMBN	0.69314524	0.00198156
	LOC110255206	0.69275117	0.03868093
	PLPP4	0.69240700	0.01032324
	HID1	0.69186591	0.03108221
	NLRP5	0.69132621	0.01449701
	CCL11	0.69072113	0.03018788	Almanza, Greco
	GLOD5	0.69021191	0.03933752
	SLC47A2	0.68952031	0.00579025
	ND4	0.68947935	0.02324308
	IFITM1	0.68931141	0.02013394	Xia
	TCEA2	0.68911732	0.03559655
	LOC100520248	0.68821927	0.01709786
	HHIPL1	0.68765207	0.02302261
	LOC102166967	0.68679117	0.02424911
	TGOLN2	0.68399564	0.01616999
	LAMTOR4	0.68373056	0.02165114
	MERTK	0.68323900	0.04603129
	LOC110255500	0.68289505	0.01932560
	RBM38	0.68287183	0.03868420
	BTBD2	0.68269635	0.01568927
	UPP1	0.68264258	0.03121715
	ADIRF	0.68253900	0.04557668
	POLM	0.68221120	0.00088846
	CYP19A1	0.68180715	0.00293597
	PHC1	0.68170706	0.01472538
	TCF21	0.68070716	0.02431779
	LOC102159054	0.68041302	0.00025558
	EFNA3	0.67963734	0.03105347
	CREG1	0.67887206	0.00491978
	STPG4	0.67882067	0.00566249
	NAPA	0.67790603	0.03103314
	LOC110255836	0.67745619	0.03915883
	ARHGEF28	0.67687362	0.01862594
	GAG_retro	0.67663636	0.01587135
	MARCH3	0.67643633	0.04634584
	SEC14L3	0.67488939	0.01776864
	TBC1D14	0.67480351	0.02996587
	NGRN	0.67441779	0.00056060
	MINPP1	0.67415136	0.02820160
	DCLK3	0.67392023	0.01081886
	LOC102160854	0.67269417	0.03007344
	UQCR10	0.67268142	0.00198199
	CLPS	0.67264358	0.02379980
	GYPA	0.67251888	0.02345119
	TRO	0.67249110	0.00354691
	SLC16A9	0.67131776	0.02848206
	SLC41A3	0.67123149	0.04490569	Kirpich
	CER1	0.67117388	0.03766995
	ASPDH	0.67038210	0.00231808
	TEX44	0.66878972	0.02537504
	HMBS	0.66855380	0.01627202
	NAGK	0.66832743	0.01281437
	LOC102158722	0.66796054	0.02969504
	KRT85	0.66769855	0.01144018	Greco
	PIWIL4	0.66724291	0.01172156
	HMGCLL1	0.66679566	0.03332691
	MRPL22	0.66579802	0.01964572
	FAAH	0.66533205	0.03040398
	APLP1	0.66245355	0.02930724
	PRR36	0.66199019	0.03639160
	CHN2	0.66126749	0.02327608
	LBP	0.66103442	0.00932667
	P3H1	0.66058621	0.03173442
	BPIFB2	0.66051634	0.04722835
	SLC38A3	0.66045545	0.01826772
	SLC6A1	0.66033086	0.03281746
	MST1R	0.65984524	0.02537504
	SBSPON	0.65955869	0.01459172
	CDH15	0.65915295	0.03248114
	LAPTM4A	0.65894373	0.00133781
	HACD1	0.65889535	0.01361804
	HOXC9	0.65860809	0.01945365
	PPP1R12C	0.65853276	0.01315616
	LTB4R2	0.65784504	0.00096727	Greco
	CAV3	0.65778857	0.02712474	Greco
	INO80C	0.65778069	0.03740172
	GAL	0.65722383	0.02883959
	SLC26A1	0.65638731	0.00023555
	C7H15ORF39	0.65581412	0.01943530
	HR	0.65547683	0.01256334
	MAK	0.65498752	0.03024245
	AOC1	0.65294733	0.03255491
	FAM129B	0.65292201	0.00053105	Ryaboshapkina
	FOXI2	0.65260047	0.02138225
	MCF2L2	0.65249918	0.01301370
	RAPGEF4	0.65244140	0.00468349
	CFAP157	0.65220460	0.00607955
	PKLR	0.65177225	0.00668277	Wang
	KIAA1755	0.65170918	0.01731615
	LOC102166560	0.65135125	0.04449948
	TRIM15	0.65095774	0.00322876
	KIAA0408	0.65061524	0.00106421
	KCTD19	0.64986449	0.02422387
	KCNQ1	0.64723464	0.01052795
	XRRA1	0.64709600	0.03561566	Greco
	TMEM54	0.64676659	0.00889956
	PROCR	0.64611392	0.02404654	Mitsumoto
	ND5	0.64534415	0.03090598
	SLC2A6	0.64512742	0.01027289
	CRP	0.64471524	0.03735554	Almanza
	ITIH3	0.64441015	0.01616312
	CYP46A1	0.64309431	0.02201788
	NEUROD4	0.64210902	0.04897766
	SLC10A7	0.64187745	0.01476235
	SHB	0.64159303	0.03419091
	STRADB	0.64091937	0.02316436
	SKP1	0.64031119	0.00109927	Wang
	LOC110257453	0.64020113	0.02108706
	DPF2	0.63935819	0.00139838
	OIT3	0.63925009	0.01357143
	NTRK1	0.63788715	0.02513650
	HSD17B3	0.63585741	0.02184779	Greco
	NCOA7	0.63535176	0.03387556
	LMX1A	0.63520908	0.00715379
	PNPLA2	0.63423728	0.01392162	Greco
	GRK4	0.63390528	0.00198156
	FBXO39	0.63373913	0.01679017	Matz, Mitsumoto
	CSF2RB	0.63331511	0.02066867
	ADAM11	0.63195100	0.01646896
	PKDCC	0.62976303	0.00252720
	OPALIN	0.62945901	0.03566581
	MXRA8	0.62829065	0.02498680
	KCNJ8	0.62802406	0.03032083
	MCAT	0.62689396	0.00620940
	GJC2	0.62528260	0.02259097
	ADHFE1	0.62434692	0.00255555	Ryaboshapkina
	MPST	0.62339297	0.03288777
	RPS6KA2	0.62309388	0.03944484
	TMEM86A	0.62307230	0.00810811	Van Koppen
	TM4SF18	0.62274040	0.03276670
	ROS1	0.62257013	0.02296965
	PLET1	0.62224796	0.00692899
	TMEM240	0.62193241	0.01862594
	DDC	0.62160465	0.01468176	Kirpich
	MYOM2	0.62110051	0.04200301
	HRK	0.62094916	0.02094209
	SERPIND1	0.62082677	0.04072395
	NCOA4	0.62065326	0.02457516
	FSIP1	0.62005233	0.01518158
	SLC7A10	0.61977564	0.01304692
	CDHR4	0.61964633	0.01932560
	HAMP	0.61847573	0.01027289
	HS3ST6	0.61731333	0.02476418
	ALOXE3	0.61587949	0.04156404
	LOC110260778	0.61536140	0.02206928
	CEBPB	0.61518027	0.00833339
	MUC2	0.61511321	0.03190006
	CCDC106	0.61348804	0.03017537	Greco
	CLDN15	0.61223141	0.02782725
	FAM53A	0.61076085	0.00022990	Greco
	GABRR2	0.61011929	0.02116056
	ZNF775	0.61010664	0.02129315
	CEND1	0.60997420	0.02130687
	RAMP1	0.60984963	0.03787877	Teufel
	IFT22	0.60977050	0.00835497
	ATP4A	0.60954287	0.00684455	Kirpich
	CISH	0.60943596	0.01349163
	PAQR9	0.60901837	0.02130687	Kirpich
	FNDC1	0.60745325	0.01587135	Qi
	SLC5A5	0.60486845	0.03269291
	ELOVL2	0.60436241	0.01528560	Mitsumoto, Greco
	AQP2	0.60434314	0.04077560
	EFNB1	0.60385576	0.03831120	Greco
	TMEM255A	0.60300478	0.04873703
	DUSP3	0.60276666	0.02812372
	CLDN6	0.60276045	0.02061861
	CD9	0.60269411	0.00275244	Greco, Coremine, Kirpich
	IRF7	0.60213151	0.00557915	Mitsumoto
	ZBP1	0.60201691	0.03178851	Kirpich, Mitsumoto
	THSD7A	0.60179720	0.01478122	Teufel
	BCO2	0.60174190	0.01993875	Hui
	PPP2R5D	0.60161374	0.03890801
	APBA3	0.60072410	0.02891274
	GRIA3	0.60052296	0.03033631
	OPRL1	0.60032697	0.03121715
	EFCAB6	0.60030338	0.02457516
	LSM10	0.60019431	0.03868436
	PSMF1	0.59953398	0.00564617
	PIGR	0.59948965	0.01304692	Ryaboshapkina, Greco
	MESP1	0.59941068	0.01679017
	CD244	0.59878850	0.03685011	Mitsumoto
	FOXH1	0.59803558	0.03287787
	EFCAB7	0.59759508	0.01304692
	PTPRD	0.59660301	0.03056075	Ryaboshapkina
	UBXN8	0.59649178	0.02148175
	OR11H7	0.59544105	0.02764712
	CUL4A	0.59536709	0.02156145
	KCTD7	0.59488077	0.00082606
	UBL5	0.59472422	0.00666339
	MUC20	0.59371000	0.00180445
	ANAPC15	0.59253631	0.04656547
	GABARAPL1	0.59241165	0.01564105
	SPP1	0.59183638	0.00536248	Qi, Ryaboshapkina, Teufel
	TRIML2	0.59174914	0.01759414
	NOX5	0.59044235	0.03207263
	FGF10	0.59032397	0.02201788
	PRTG	0.58952490	0.02699759
	LOC102165887	0.58880494	0.03993830
	SLC6A12	0.58825435	0.03973674
	MS4A14	0.58825119	0.04627343
	CCNDBP1	0.58801478	0.04098880
	KIAA1107	0.58773979	0.01481630
	TEX49	0.58721868	0.02848206
	GRIA1	0.58704605	0.01664049
	MATN4	0.58623971	0.01421795
	APOE	0.58583254	0.00326724
	APOA2	0.58581524	0.01926902
	RAB20	0.58513167	0.01704577
	EXD3	0.58395565	0.04499504
	TEFM	0.58357557	0.00770346
	LOC110255653	0.58245696	0.01052795
	TMIGD1	0.58211151	0.01706876
	LOC110258356	0.58160425	0.02209894
	TUSC5	0.58140666	0.01869212
	OLIG1	0.58091014	0.01481199
	TREM2	0.58068751	0.03627446	Mitsumoto, Van Koppen
	NTNG1	0.58043238	0.01641370
	PLBD2	0.57988428	0.01481199
	DUOX1	0.57953099	0.01507899
	LMLN	0.57921285	0.02638858
	DPT	0.57841324	0.01395676	Qi, Moylan
	VWA3A	0.57670901	0.00030325
	COL11A2	0.57659690	0.00839911
	CRTC3	0.57609170	0.04970716
	PDCD7	0.57601593	0.01310263
	SLC25A37	0.57556348	0.01927526	Greco
	HES2	0.57494767	0.03178851
	PCGF2	0.57319353	0.01876890
	TNNI2	0.57302475	0.02630693	Greco
	GPR35	0.57287078	0.00699361	Van Koppen
	IL17RD	0.57194955	0.03108221
	XCR1	0.57137734	0.01690615	Xia
	HIST1H2BD	0.57109830	0.04284490
	HFE2	0.57104422	0.00322876
	CEL	0.57002643	0.04783853
	MTCL1	0.56940543	0.01402378
	LOC100156231	0.56939177	0.00029671
	GPR17	0.56937388	0.02353809
	NRP2	0.56921709	0.01631279
	C1H14ORF37	0.56915640	0.01987634
	CES2	0.56909585	0.01295470	Kirpich
	PZP	0.56896308	0.00431740	Ryaboshapkina
	LOC100514786	0.56883906	0.04265226
	NTRK2	0.56841878	0.00320301
	L1CAM	0.56825574	0.01509254
	PCSK1N	0.56760653	0.02645002
	CEBPA	0.56735015	0.00404092
	RAB33A	0.56678145	0.00593357
	CXCL13	0.56662327	0.02012114	Teufel
	POU2F2	0.56584313	0.03248114
	GPR37L1	0.56558804	0.01060684
	APOA5	0.56541973	0.02424474	Greco,
	SLC34A2	0.56444905	0.01608708	Ryaboshapkina
	MDFI	0.56400431	0.02457091
	PAK6	0.56384800	0.04339250
	EGFL7	0.56362950	0.02630693
	ODF3B	0.56354003	0.02749152
	FMNL2	0.56316951	0.02435192
	LOC100523870	0.56269561	0.01481199
	ANGEL1	0.56219671	0.01550509
	VIPR1	0.56060051	0.04262450
	LTBP1	0.55966324	0.02606792
	LOC110259387	0.55933445	0.01779978
	PPRC1	0.55894051	0.01237270
	RTN4R	0.55766855	0.01944268
	IGF1	0.55658681	0.02888267	Teufel, Wruck
	ZNFX1	0.55654913	0.02205267
	AP1M2	0.55639709	0.02961845
	C2CD4B	0.55599146	0.03350525
	FRAS1	0.55590042	0.00369753
	SMOC2	0.55534087	0.02550356	Qi
	ZIC2	0.55524806	0.00906812
	DLX4	0.55517428	0.04245265
	OVCA2	0.55472146	0.02638858
	ISG12(A)	0.55429111	0.02018958
	CNPPD1	0.55340147	0.02212009
	P2RX3	0.55334540	0.02126638	Greco
	CTU1	0.55284324	0.03190006
	ACPP	0.55278399	0.00505056	Greco
	ZNRF4	0.55278007	0.03727455
	DLL3	0.55263321	0.03755114
	HSF4	0.55223926	0.01722511
	ATP6V0D2	0.55212052	0.03143606	Wang
	EGFLAM	0.55195332	0.00905734	Ryaboshapkina
	ASB8	0.55188867	0.01706876
	CCDC113	0.55176610	0.01541089
	LOC100512003	0.55158668	0.04091021
	OGDHL	0.55141592	0.02684267
	SP7	0.55137600	0.04449948
	RNF39	0.55112928	0.03015106
	GPR4	0.55097465	0.03281786
	SLA-7	0.55030346	0.00496713
	KCNN4	0.55009585	0.02327608
	TEX12	0.55005014	0.03922033
	SLC5A10	0.54984823	0.00312189
	PCDH11X	0.54869284	0.02424911
	MBNL3	0.54820814	0.01381590
	ST6GALNAC3	0.54795371	0.00291556
	TBX15	0.54711066	0.03735554
	TMEM57	0.54688010	0.00369753
	SUSD2	0.54684082	0.02588119
	B3GNT8	0.54640959	0.01656960
	KCNJ5	0.54606173	0.03350525
	PSD	0.54591987	0.04035606	Greco
	NEURL2	0.54447752	0.04913368
	MYOCD	0.54445721	0.00580475
	LOC100628214	0.54384377	0.00235198
	LAD1	0.54376568	0.03024245
	OSBP	0.54359925	0.02641308
	TMEM79	0.54347147	0.00579728
	LOC110255830	0.54346716	0.02058152
	GPR26	0.54273733	0.02565105
	SLC43A3	0.54266454	0.01976574
	LOC106507814	0.54266148	0.00897352
	TSPAN1	0.54242301	0.01309543
	KCNU1	0.54238126	0.02138757
	SDK2	0.54182525	0.01957901
	CACNG1	0.54088777	0.03499455
	TRIM46	0.54040247	0.00390413
	SLC2A10	0.54029813	0.02440806
	LOC100525054	0.53977566	0.03018788
	LMO2	0.53971047	0.03470027
	NGF	0.53851359	0.02028477
	WFIKKN2	0.53850730	0.01015611
	C6H19ORF54	0.53848561	0.04853631
	FAM111B	0.53834126	0.04855304	Teufel
	KIR2DL1	0.53796132	0.02517219
	ZNF623	0.53779461	0.04145541
	ZNF521	0.53702093	0.02402604
	ART1	0.53666096	0.03524865
	PEG3	0.53549813	0.00208527	Ryaboshapkina
	TOGARAM2	0.53541449	0.00465745
	PIAS4	0.53534993	0.04957965
	CELF3	0.53522230	0.01882638
	MAN2A2	0.53507123	0.01116305
	PLEKHG6	0.53477465	0.02236993	Greco
	SCIMP	0.53343328	0.04505147
	AICDA	0.53276386	0.02138757
	ADCY4	0.53267773	0.00343734
	GPM6A	0.53259735	0.01095155	Greco
	MC1R	0.53221104	0.02742594
	IL22RA1	0.53074225	0.03276944
	C14H22ORF39	0.53035300	0.04096186
	DEFB124	0.53024554	0.04141477
	ACOT11	0.53015987	0.02719898
	RAB3B	0.52966216	0.03178851
	KLF1	0.52928115	0.01679017	Greco
	CES3	0.52922859	0.00737274
	TINAG	0.52856273	0.02287899
	MLC1	0.52853603	0.03579762
	IPO8	0.52755547	0.04732816
	NUDT7	0.52656846	0.01759414
	PRSS36	0.52510201	0.01943106
	RPS6KB2	0.52460723	0.01804953
	CLDN2	0.52451958	0.00593357
	SEC62	0.52401461	0.04946146
	CERS3	0.52394155	0.02517219
	KCNG2	0.52385866	0.02718360
	XRCC1	0.52359557	0.04093842
	HIST2H2BE	0.52310555	0.00417239
	CEACAM19	0.52278978	0.02110338
	GABARAPL2	0.52213799	0.02812372
	MADCAM1	0.52209843	0.01881483
	HAPLN4	0.52205806	0.00509922
	LALBA	0.52159155	0.02735341	Greco
	MAP3K6	0.52157051	0.02619248
	PTGFRN	0.52096304	0.04656547
	RHBDD3	0.52036955	0.02935855
	WDFY4	0.52024270	0.00089273	Van Koppen
	COL6A3	0.52012022	0.01007929	Qi, Moylan, Van Koppen
	TTC38	0.51981590	0.03332846
	SLC4A3	0.51978230	0.04821445
	UNC13A	0.51867578	0.01542585
	GUCA2A	0.51840005	0.03108221
	DTX3L	0.51817314	0.03500430
	TEX2	0.51781758	0.04490569
	STX12	0.51731290	0.00593357
	CCRL2	0.51669762	0.02413377	Mitsumoto
	FAM214B	0.51665865	0.01923641
	YPEL5	0.51622854	0.01987634
	ITIH6	0.51604572	0.02517219
	MFAP4	0.51440976	0.02208319
	INHA	0.51388618	0.00460373
	FLCN	0.51378395	0.04116524
	OSM	0.51305502	0.03399733
	BOK	0.51279476	0.04156597	Kirpich
	C4BPB	0.51249033	0.02018958	Wang
	OPRD1	0.51236137	0.01641370
	CALR	0.51217909	0.01464240
	SARDH	0.51165161	0.03192691
	SPRY3	0.51073686	0.01272474
	CPSF1	0.51030749	0.02567324
	HOXD3	0.51004494	0.03174427
	MAFB	0.50945630	0.02546108	Greco
	LOC106507243	0.50942269	0.01706876
	UPK1A	0.50861503	0.01712354
	KIAA1147	0.50821299	0.02387888
	CMAH	0.50702444	0.02113143
	CCDC80	0.50640127	0.02637959	Greco
	ANKDD1B	0.50631674	0.04197057
	CYP21A2	0.50603582	0.01990713
	RASSF5	0.50593048	0.02837420
	C2H19ORF57	0.50587642	0.01510169
	CCDC32	0.50558913	0.00581992
	LOX	0.50470916	0.00713448
	CWF19L2	0.50356742	0.04005671
	RND1	0.50348503	0.02146036
	HTR4	0.50325599	0.02672751
	LOC110259139	0.50318283	0.02869468
	TMEM185B	0.50318141	0.01602584
	ATN1	0.50312653	0.02706256
	SHAS2	0.50297866	0.02172984
	GYS2	0.50284822	0.03158560
	AQP10	0.50283586	0.00959965
	WSCD2	0.50278418	0.04274555
	MSH6	0.50223274	0.01060684
	MAEL	0.50162894	0.03158560
	NFE2	0.50142957	0.02201788
	ELAVL2	0.50136129	0.02457516
	RAB11FIP5	0.50129391	0.02550356	Ryaboshapkina
	CASP9	0.50120824	0.02458154
	RRAS	0.50086574	0.00900222	Greco
	ALS2CL	0.50067084	0.03281756
	CCDC7	0.50047708	0.02013394
	LOC110260892	0.50019486	0.01615110
	FAXDC2	0.50007660	0.00642388
	LOC110257671	0.49946731	0.02733635
	MIOX	0.49916577	0.03672637
	AMOTL2	0.49808973	0.01033765
	CFAP52	0.49801954	0.03942586
	BNIP3L	0.49775844	0.03414591	Ryaboshapkina
	ACTRT2	0.49770623	0.04432819
	PKNOX2	0.49755645	0.01141661
	LMBR1	0.49726893	0.04970716
	KCNS1	0.49701376	0.04321077
	TRIM9	0.49680652	0.01449701
	GMPR	0.49671609	0.03734483
	FBXW8	0.49653765	0.02135247
	ZDHHC22	0.49556716	0.02913001
	LRRK1	0.49531958	0.01976574
	APBA1	0.49468364	0.00763785
	HOXB3	0.49450455	0.01499967
	FBXO7	0.49336474	0.03158560
	SPINT1	0.49275607	0.02387888
	HPCA	0.49275188	0.01303945
	GPNMB	0.49136667	0.03542505	Greco, Teufel
	ZNF777	0.49103656	0.00668277
	TRIM69	0.49101392	0.00532934
	KLK1	0.49010009	0.01957901
	SCUBE1	0.49002246	0.02872809	Greco, Teufel
	PITPNM1	0.48998481	0.02537504
	GTPBP3	0.48946782	0.01706876
	RBX1	0.48911310	0.03890801	Wang
	P2RY4	0.48905787	0.00867217
	BLOC1S3	0.48900847	0.03063815
	SERPINA12	0.48863713	0.01595856
	SRPX2	0.48744760	0.04300669
	ROR2	0.48744358	0.04196390
	WDR1	0.48709659	0.02076681
	LOC102157897	0.48700278	0.03411638
	ABHD2	0.48694462	0.02812372	Kirpich, Mitsumoto, Van Koppen
	PRRT4	0.48644311	0.02457516
	TFR2	0.48616652	0.03685011
	POU3F2	0.48587627	0.03569382
	RGS7BP	0.48556086	0.03305970
	PI16	0.48543670	0.04150292
	GRK7	0.48512091	0.02681332
	LOC110257392	0.48493593	0.02684267
	S100A1	0.48472866	0.04656547
	MMP11	0.48440943	0.02461745
	RNASEL	0.48347617	0.02431779
	PHACTR1	0.48320891	0.00630762
	RAB42	0.48274069	0.04893853
	DDX52	0.48227642	0.02151091
	MAMLD1	0.48217973	0.04091021
	CCL20	0.48209302	0.01112583	Qi
	SCNN1A	0.48140424	0.02769621	Greco, Mitsumoto
	CLDN10	0.48077166	0.00458724	Xia, Qi, Moylan
	PPARG	0.48042443	0.04575633	Matz, Mitsumoto
	HCN3	0.48018287	0.02699759
	C8H4ORF17	0.47964550	0.03484727
	LOC102158507	0.47816875	0.01173285
	PHC2	0.47782313	0.02387888
	FCGR2B	0.47777904	0.02236652
	COL6A1	0.47769139	0.03348347
	CYP2U1	0.47625039	0.00361663
	ODF4	0.47578662	0.02310792
	INPP5J	0.47550588	0.00699934
	SLC40A1	0.47533921	0.02699759
	ADRA2A	0.47530060	0.02872809
	C7H15ORF59	0.47523828	0.02299938
	IGFBP3	0.47510165	0.01294319	Wruck
	CA10	0.47402960	0.02857811
	SEZ6L2	0.47371681	0.01989002
	GSDMA	0.46972939	0.02431779
	RXRG	0.46875144	0.03542505
	ZFHX4	0.46856871	0.01822364
	SLC29A3	0.46834235	0.02291586
	QTRT1	0.46823824	0.00934824
	C1H9ORF85	0.46785517	0.02901602
	POU2F3	0.46785193	0.00660468
	JPH2	0.46761340	0.02550356
	JPH4	0.46735715	0.01385414
	LOC110261733	0.46624847	0.02933608
	SLC39A3	0.46531470	0.03875785
	LIN7C	0.46528343	0.02848206
	GRAP	0.46375475	0.04970716
	FNDC8	0.46350740	0.02428380
	PTCH2	0.46345953	0.01932560
	KERA	0.46245299	0.02718360
	SLC12A5	0.46236341	0.00961753
	PCDH20	0.46169634	0.03965022	Teufel
	ZDHHC4	0.46130258	0.03413884
	LOC110262248	0.45970633	0.02699759
	PTPRN	0.45913706	0.03105347
	ASB11	0.45890846	0.02472268
	FOLR2	0.45863102	0.02392073
	PWWP2B	0.45824787	0.00491978
	ICAM1	0.45795936	0.02606792	Mitsumoto
	DNAI2	0.45792472	0.02204833
	EVC	0.45750243	0.01330563
	ACVRL1	0.45732109	0.01141704	Van Koppen
	ANXA4	0.45713943	0.02374505
	SPAG16	0.45690347	0.00993487
	SLC11A1	0.45670475	0.01225005	Mitsumoto
	CGRRF1	0.45616916	0.01202397
	SAMD10	0.45528210	0.04386090	Greco
	LRRC73	0.45518759	0.02935515
	TEAD2	0.45494491	0.00258745
	HAUS7	0.45424523	0.03743801
	TBXAS1	0.45403827	0.02431779	Van Koppen
	PATZ1	0.45360044	0.02487513
	NCAPH2	0.45345201	0.01656960
	LPAR4	0.45341320	0.04970716
	NPY2R	0.45325387	0.04719076
	CA3	0.45267536	0.02431779	Qi
	DGKI	0.45266279	0.03348347
	PCK1	0.45252276	0.03662839
	H1FOO	0.45143460	0.01706876
	PCBP4	0.45089234	0.04291846	Ryaboshapkina
	ASB4	0.45079927	0.01520038
	KLHL35	0.45068279	0.04136845
	OPRK1	0.45062095	0.03832725
	ACRV1	0.44816902	0.02495227
	NTAN1	0.44641904	0.03105347
	IL1RAPL2	0.44576532	0.02708361
	NOS3	0.44529869	0.02184779
	UNC5A	0.44513703	0.03453544
	PKDREJ	0.44489808	0.02764712
	NCKAP5L	0.44442112	0.02470369
	HEY1	0.44419708	0.04958340
	OTOG	0.44369457	0.00674733
	F10	0.44351253	0.03257913
	E2F1	0.44339003	0.03809594
	ASAP3	0.44310600	0.04759582
	BPIFA1	0.44304562	0.03043456
	EFS	0.44212481	0.04215792
	MFSD13A	0.44184664	0.03010077
	ART4	0.44176789	0.01576787
	AIF1	0.44103456	0.02684267
	CNNM2	0.44098959	0.02091481
	TMEM59	0.44092039	0.00968366
	NLGN3	0.44087770	0.02562268
	SOCS3	0.44048808	0.02826898
	RUBCNL	0.44043884	0.00816022
	BNC2	0.44014264	0.02094209
	LUM	0.44003508	0.02158914	Moylan, Qi, Ryaboshapkina
	CDC20B	0.43989995	0.02324308
	FBXO30	0.43988863	0.01272474
	LYPD6	0.43964054	0.04343316
	DOCK4	0.43950340	0.00775694
	CLSTN3	0.43929403	0.02513852
	ANKH	0.43926562	0.03289277
	CARF	0.43902892	0.03291105
	SH3GL1	0.43823745	0.02472268
	OPRM1	0.43797947	0.04551348
	DHDDS	0.43728481	0.01646896
	CXADR	0.43620113	0.01596861
	FAM19A4	0.43616478	0.02427460
	CORO1B	0.43582695	0.00823061
	LOC106504843	0.43539709	0.01695229
	RING1	0.43538150	0.01055412
	MAP3K11	0.43529451	0.01012404
	CLDN16	0.43523385	0.03105437
	ZNF532	0.43417814	0.04096186
	ERBIN	0.43402462	0.01459172
	DDX11	0.43400732	0.02004186
	ENPP4	0.43356272	0.01228594
	MED8	0.43346649	0.04584539
	MZF1	0.43332515	0.00777282
	LOC110260852	0.43309542	0.04505147
	GFPT2	0.43272514	0.02246885
	RAI14	0.43268997	0.01634005
	ZNF883	0.43262021	0.03055140
	RTP2	0.43243717	0.00941113
	TBX21	0.43239447	0.03242916	Mitsumoto
	DOCK6	0.43215188	0.01349163
	PRM1	0.43122182	0.02684267
	LAMB1	0.43096908	0.04045978
	HHATL	0.42935506	0.04016782
	PCED1B	0.42860317	0.00727434
	SLC16A13	0.42855768	0.02723959
	ATF1	0.42834379	0.00297982
	PINX1	0.42814346	0.01370903
	MMRN2	0.42784563	0.04377876
	THEM6	0.42773910	0.01693434
	GNG12	0.42731481	0.00687714	Ryaboshapkina
	LOC110260285	0.42722800	0.02404654
	ARF4	0.42691506	0.03040398
	PQLC3	0.42686078	0.03662839
	OCLN	0.42678507	0.01349163
	PLOD1	0.42678114	0.01576787
	ATRN	0.42677731	0.01303945
	RASGEF1C	0.42640678	0.02235358	Greco
	PTGIR	0.42634367	0.02316436
	GNS	0.42561938	0.04722835
	ESRP2	0.42528096	0.02413377
	FGFR1	0.42525715	0.02944004
	HSPA6	0.42518496	0.04584539	Greco
	SEZ6	0.42514785	0.00773541
	C8H4ORF48	0.42512900	0.04322461
	RUSC1	0.42410199	0.00465745
	TNF	0.42407677	0.00818838
	ONECUT1	0.42391366	0.03779475	Kirpich, Matz
	TXNL4B	0.42381865	0.01304692
	TRIM25	0.42374047	0.01301370	Greco
	MAP3K5	0.42364195	0.01529613
	STOML1	0.42255700	0.00304205
	ITGA11	0.42240515	0.01906543
	MSRB3	0.42077818	0.03190006	Moylan
	PRSS55	0.42024343	0.03337370
	LOC102161978	0.42008717	0.03391152
	COL24A1	0.41923403	0.04241113
	NR3C2	0.41912489	0.00673202
	PTP4A3	0.41892900	0.03779475
	TAGLN3	0.41892531	0.02138757
	TMEM116	0.41844743	0.02345119
	LOC106509263	0.41791177	0.02047926
	KCNMB4	0.41783998	0.01706268
	GRID1	0.41782748	0.02138225	Teufel
	SIPA1L2	0.41768206	0.01882638
	MMP19	0.41760167	0.04867759	Teufel
	TM4SF20	0.41733113	0.02909222
	ZNF662	0.41683613	0.03660010
	LOC102161056	0.41634685	0.01951710
	TCF7L2	0.41622629	0.01312569
	EPHB3	0.41591484	0.04827873
	LOC110260793	0.41559462	0.03247778
	NDNF	0.41539226	0.01304533
	CCL22	0.41484362	0.00627173
	IGSF21	0.41466673	0.04012508
	TRPV4	0.41261652	0.03559205
	MBD3	0.41242847	0.03477674
	FZD10	0.41239076	0.03302591
	VAV3	0.41219614	0.00030968	Xia
	MAX	0.41210117	0.01027289
	LYPLA2	0.41133360	0.00582638
	KCNK17	0.41112576	0.02160125
	NR1I2	0.41109268	0.04511479
	COL15A1	0.41062227	0.03826832	Qi, Greco, Van Koppen, Moylan
	MARVELD2	0.41033511	0.03236691
	TMC4	0.41006077	0.00717748
	SEMA4F	0.40989025	0.04452354
	IGFN1	0.40939713	0.03413522
	CBLN3	0.40931926	0.00364902	Ryaboshapkina
	SLC6A17	0.40929090	0.01112583
	PGC	0.40847676	0.04290257
	PHOX2A	0.40790827	0.01993875	Greco
	FBXL15	0.40694619	0.02296965
	RASEF	0.40688964	0.01433424	Greco
	BCL3	0.40629752	0.03242916
	CRSP3	0.40622182	0.02300809
	TSPAN4	0.40598467	0.03747663
	VSTM4	0.40530006	0.02749152
	CROCC	0.40528371	0.00696490
	UABP-2	0.40520632	0.04648494
	HEATR6	0.40460034	0.04197057
	EMC10	0.40453608	0.01525424
	SGTA	0.40384969	0.02562332
	PGAP2	0.40362970	0.00397922
	LOC110257658	0.40342534	0.01925052
	ASCL2	0.40327388	0.03817572	Greco
	WBP2	0.40243295	0.03106759
	PLEKHM1	0.40210606	0.00369753
	KIF25	0.40202978	0.04855216
	ACHE	0.40171475	0.02304259
	PRRT2	0.40159361	0.03584473
	COBLL1	0.40138647	0.02431779
	SLC13A4	0.40136400	0.03010077
	PYGM	0.40111447	0.04644281	Greco
	CSMD2	0.40088086	0.04119167
	LDB3	0.40054747	0.03420569
	PAPPA	0.39859577	0.01657250
	NEK4	0.39847643	0.02302261
	FAM19A5	0.39834724	0.04970716
	CENPT	0.39830655	0.04381307
	FZD9	0.39820688	0.01945365
	EPDR1	0.39783927	0.01304692
	MID2	0.39730387	0.02235789
	MYH14	0.39699548	0.04284490
	HSD17B12	0.39691707	0.02129315
	ECHDC2	0.39664339	0.02457516
	CALHM2	0.39664107	0.00978912
	CXCL16	0.39660580	0.04321301	Van Koppen, Coremine
	NLGN1	0.39630502	0.03419091
	DLGAP1	0.39628853	0.02429389
	TBC1D2B	0.39621604	0.00704175
	LRRC8D	0.39587997	0.02310792	Greco
	VAV2	0.39562707	0.01632877	Wang
	PMCH	0.39484403	0.02320268
	TXN2	0.39469994	0.03990014
	SYNDIG1L	0.39426415	0.00111866
	TAC3	0.39408059	0.04272169
	CACNA2D1	0.39371556	0.02066867
	TLR8	0.39369796	0.03656459	Xia
	TSACC	0.39356442	0.01736661
	SPECC1L	0.39312910	0.04141477
	PDGFRB	0.39296599	0.04646115
	ATF5	0.39274410	0.00856539
	SPARCL1	0.39232581	0.03332691
	DPY30	0.39154606	0.02827190
	TDRD10	0.39148104	0.02733770
	PLA2R1	0.39141851	0.03138176
	COTL1	0.39118740	0.01582174	Matz
	RARRES2	0.39090252	0.02580027	Greco
	CCDC17	0.39087412	0.02863680
	INF2	0.39071681	0.02119115
	CPPED1	0.39070346	0.01192402
	SDC4	0.39026762	0.02566430	Younossi
	RENBP	0.38978901	0.03458077
	GLTPD2	0.38953712	0.04088572
	SOX10	0.38921044	0.02576329
	CDH6	0.38905384	0.01944685	Ryaboshapkina
	PPP1R12B	0.38842903	0.04572072
	HPN	0.38827338	0.04193623
	SGPP2	0.38812723	0.03608587
	ZNF764	0.38795535	0.02113143
	HDAC10	0.38785813	0.04646115
	TSPAN5	0.38764420	0.00835497
	CRYGS	0.38669283	0.02885754
	DIO2	0.38642920	0.04296352
	OLF42-3	0.38624277	0.03584473
	LOC100155289	0.38542942	0.03924859
	ANTXRL	0.38536511	0.03621849
	LOC106506711	0.38484093	0.01568927
	BACE1	0.38397732	0.03292864
	FAHD2B	0.38374347	0.03910859
	MT1D	0.38368606	0.04559354
	ROBO1	0.38365655	0.02316436	Ryaboshapkina, Qi
	PLCXD2	0.38362938	0.04770634
	NR4A1	0.38330645	0.04930928
	LOC106505961	0.38327555	0.01959408
	ADCY9	0.38296048	0.00630737
	RBM24	0.38295897	0.03190006
	HRH1	0.38275045	0.03133644
	PTPRT	0.38267734	0.04734649
	MSLNL	0.38240044	0.02405313
	PLA2G3	0.38168897	0.03485704
	NOP14	0.38159028	0.02266553
	PIGQ	0.38139323	0.02662944	Greco
	LOC106507828	0.38111570	0.02134205
	ASCL4	0.38093951	0.03855277
	BCR	0.38008968	0.00192745
	DLX3	0.38008659	0.01921861
	PLPP5	0.37969033	0.02812372
	LOC102157885	0.37959870	0.03855341
	SPATA6	0.37931452	0.02077125
	FBXO40	0.37913801	0.02804862
	LOC110259851	0.37854392	0.03000014
	FADS6	0.37814910	0.04956612
	MED19	0.37805120	0.01387754
	ACBD7	0.37735809	0.01678536
	S100A16	0.37676311	0.01722511
	BAG1	0.37672253	0.00968366
	LRP5	0.37663329	0.02251199
	NHS	0.37646432	0.01143741
	OPLAH	0.37630499	0.02898626
	ATP1A2	0.37599749	0.01675951
	HSPB6	0.37562099	0.04703290
	OXT	0.37444386	0.02324308	Teufel
	RPP25	0.37417320	0.04676186
	CRTC2	0.37408097	0.01545506
	REM1	0.37385191	0.03672637
	CIITA	0.37344669	0.01616999
	RNASEH2A	0.37326461	0.02869468
	TBR1	0.37304250	0.03685011
	MBD5	0.37274963	0.00426705
	LOC110255505	0.37266706	0.03819773
	OSBPL5	0.37218869	0.02207923	Greco, Kirpich
	GDF6	0.37211397	0.03040398
	SLIT1	0.37209637	0.03176575
	GAA	0.37204984	0.00968366
	DUSP15	0.37172210	0.01945365
	CD70	0.37163175	0.02440806
	PRAP1	0.37144116	0.03337370
	MPZL1	0.37049998	0.02327608	Ryaboshapkina, Kirpich
	CDON	0.37018397	0.02472521
	FLRT2	0.36997912	0.02984286	Greco, Moylan
	SPI1	0.36982664	0.04449710
	SFN	0.36966210	0.03133644
	CNTN6	0.36913327	0.01646834
	AARS2	0.36856780	0.01987634
	APOB	0.36848973	0.04317551	Matz,
	EPG5	0.36833822	0.02096379
	CXCR3	0.36828922	0.03233554
	MAATS1	0.36825432	0.02679832
	LOC102168027	0.36796023	0.01804942
	SELENON	0.36734772	0.02458154	Van Koppen
	LOC102159998	0.36676320	0.04862955
	CCL17	0.36673591	0.03281746
	LOC100736974	0.36627099	0.02749152
	CLHC1	0.36623538	0.04943833
	RPUSD2	0.36582626	0.01826522
	IRAK1	0.36546811	0.02933608
	APOD	0.36528958	0.04296352	Greco
	SCAMP5	0.36491242	0.01483543
	CDKL5	0.36487185	0.01465701
	COL14A1	0.36364870	0.02061861
	WDTC1	0.36345233	0.04437716	Greco
	TGM3	0.36316586	0.02168942
	CHRNE	0.36299714	0.02981428
	AGT	0.36266345	0.02638858
	CCDC27	0.36247573	0.02517219
	ARIH2	0.36207778	0.02799110
	CSN2	0.36035375	0.02431779	Gawrieh
	LOC110255686	0.36003366	0.03701516
	FAM20A	0.35975919	0.02907924
	SLC8B1	0.35948926	0.01029911
	DIRAS2	0.35840821	0.00593357
	NKAIN3	0.35745384	0.02656754
	NFKB2	0.35728807	0.01570843	Van Koppen
	UVSSA	0.35637320	0.00782383
	LRFN2	0.35636503	0.03680008
	HSD17B8	0.35601436	0.03476339
	GPC6	0.35596506	0.04560552
	PPARD	0.35565757	0.01721480
	PGGHG	0.35565726	0.04691400
	C1QTNF1	0.35485065	0.02079113
	TOGARAM1	0.35471753	0.02913001
	MSTO1	0.35471598	0.00968366
	HNF1B	0.35397886	0.03698130
	SLC36A4	0.35381762	0.01227961
	ZSCAN9	0.35362749	0.03281786
	BRD1	0.35326407	0.04106799
	ACBD5	0.35295424	0.02379980
	LOC102159120	0.35238330	0.02749152
	EPB41L3	0.35236354	0.04541334
	SLC3A2	0.35183433	0.03015106
	IL4I1	0.35149430	0.04441740	Greco
	LOC110260394	0.35028589	0.04096186
	DGKA	0.35023190	0.02517219
	SSTR3	0.34960829	0.03662839
	SH3D19	0.34928822	0.04249432
	LGI3	0.34912773	0.04096186
	ZFYVE1	0.34872733	0.02549263
	CCK	0.34825001	0.02246885
	TTN	0.34749069	0.02213002
	ZMYND15	0.34734729	0.02289842
	RNF32	0.34675661	0.04322555
	CT55	0.34562702	0.02351743
	TMEM63A	0.34519468	0.01869212	Teufel
	AMER2	0.34503646	0.04544337
	SMAD6	0.34466067	0.04946146
	ANGPTL2	0.34431793	0.02165114
	SLIT3	0.34408044	0.03179410
	PALM2	0.34393991	0.03190006
	PCDH17	0.34382098	0.03340141
	GPX1	0.34362307	0.03771864	Carrazo
	PLPPR5	0.34346113	0.02827190
	PAQR6	0.34309865	0.03121715
	SIRT6	0.34257127	0.03178851
	PBX2	0.34192570	0.00934824
	NSD3	0.34180760	0.04873703
	STK33	0.33998623	0.02225103
	DLG2	0.33984396	0.04821445
	STAB1	0.33981771	0.02523685
	PTPN21	0.33944602	0.00646012
	PEX11A	0.33933260	0.00993487
	ZNF385A	0.33854605	0.04970716
	PPCDC	0.33759245	0.02334516
	NGB	0.33638377	0.03627446
	LOC110261678	0.33406436	0.04415170
	OGFR	0.33378024	0.01587135	Greco
	IL29	0.33366251	0.01143741
	TMEM67	0.33352167	0.02577788
	TNFSF12	0.33350725	0.03387556
	ATF6	0.33341889	0.00906812
	TMEM223	0.33260146	0.03282806
	PDE4A	0.33222858	0.01007929
	CYP7A1	0.33208350	0.03242411	Arendt, Kirpich, Matz, Teufel, Wang
	PCYOX1L	0.33188542	0.03890801
	AKAP12	0.33151179	0.03332846	Greco
	KPRP	0.33131813	0.02565105
	GSTA1	0.33046901	0.04289755	Kirpich, Mitsumoto
	TUB	0.33039001	0.04970716
	TWSG1	0.32998558	0.04646115
	TSPAN15	0.32964115	0.04763701
	SERPINA6	0.32854990	0.00696909
	NRM	0.32813636	0.03167588
	ZBTB7A	0.32757295	0.04687834
	SLITRK4	0.32648283	0.02980509
	SLC44A4	0.32586766	0.02327608
	UBE2D3	0.32410526	0.03158560
	CSF3	0.32282712	0.01976574
	SLC39A5	0.32194148	0.03511280
	TFB1M	0.32170259	0.02684267
	TRMT44	0.32071005	0.03933752
	HACD2	0.32041471	0.03319965
	DTX3	0.32040551	0.02969504
	THEM5	0.31964616	0.02981428
	TOP1	0.31917185	0.02523685
	PHYHD1	0.31887246	0.01706268
	SMG6	0.31886564	0.03646789
	MASP1	0.31885730	0.02377852
	MAGI2	0.31616339	0.02431779
	DAZAP2	0.31615249	0.03717099
	PTMS	0.31571790	0.00839911
	RAB3A	0.31543795	0.04136845
	DEGS1	0.31462185	0.02387888
	PPP1CB	0.31339415	0.04012508	Wang
	DTD2	0.31331341	0.02917341
	PSMB11	0.31222770	0.04531739
	RUSC2	0.31018623	0.02472521
	KLF7	0.31010902	0.00934824
	SPATA32	0.30996623	0.03023786
	ETV6	0.30874771	0.04377876
	CHDH	0.30864219	0.02630693
	IL4R	0.30854372	0.04400683	Greco, Xia
	IGHMBP2	0.30838888	0.03637609
	TENM3	0.30813798	0.03281746	Ryaboshapkina
	PLA2G6	0.30745226	0.04140252
	FIGNL2	0.30705388	0.04717958
	RBM48	0.30621277	0.03340141
	SMARCC2	0.30505335	0.03899138
	KANK1	0.30428773	0.04437716
	TMEM229B	0.30261073	0.01892121
	ATP6V1E1	0.30235833	0.02802944
	HAL	0.30216985	0.02699759	Teufel, Wang
	DAB1	0.30173064	0.03729437
	ACVR1B	0.30133717	0.03795100
	DNM1	0.29932498	0.03635250
	CHRM3	0.29914812	0.02026982	Greco
	TCTN3	0.29816942	0.02178652
	C9H11ORF42	0.29745031	0.03005043
	TMEM47	0.29653485	0.04647796
	OLFM1	0.29624542	0.03024245
	C7H14ORF93	0.29594571	0.04006985
	MVK	0.29574488	0.01882638
	CACNB3	0.29464978	0.04386701
	HS3ST4	0.29405467	0.04133383
	THOP1	0.29380765	0.01398946	Qi
	RAD52	0.29276064	0.03332846
	PTPN3	0.29269480	0.01641370
	PHF2	0.29233277	0.01638094
	CCL27	0.29201033	0.04926818
	HTR3A	0.29123651	0.04156404
	CHODL	0.29023170	0.01964141
	PPP2R3C	0.28883424	0.04873703
	ARSA	0.28789843	0.04640384
	FCMR	0.28776904	0.04693096
	ZNF282	0.28766315	0.02848206
	POLR3D	0.28764922	0.01058589
	TM7SF3	0.28647508	0.02184779
	CHD3	0.28614508	0.03533923
	MAP3K13	0.28607540	0.02677072
	COLGALT1	0.28329219	0.02431779
	RORB	0.28252445	0.03444527
	PTK7	0.28196279	0.04409890
	LRRC28	0.28035457	0.02517219
	RALA	0.27732483	0.04584539
	NFATC4	0.27729653	0.03809010
	LOC100152299	0.27484955	0.03319798
	LYN	0.27464256	0.03218941
	NR1H2	0.27367582	0.04197057
	TBC1D12	0.27351949	0.03670630
	TCEAL2	0.27209471	0.03174657	Greco
	COL4A2	0.27186506	0.04167051	Van Koppen
	BLOC1S5	0.27037630	0.04970716
	FUBP3	0.27008548	0.03878323
	WWOX	0.26991372	0.02287674
	NES	0.26782113	0.04696459
	ZNF174	0.26733019	0.03508871
	PARM1	0.26698722	0.04723780
	EVI5	0.26415278	0.03771864
	PTPRJ	0.26271665	0.03413702
	HTR1B	0.26267960	0.04893853
	LOC110257452	0.26202714	0.04935660
	CFP	0.26059033	0.03176358
	LOC102160169	0.25935056	0.04296352
	USHBP1	0.25453336	0.04517266
	MPI	0.25445976	0.02138757
	POMC	0.25354667	0.03010077
	ADIPOR2	0.25140380	0.03795100	Carrazo, Matz
	ADRA2B	0.24886793	0.02943686
	PRKCE	0.24813617	0.03015731	Teufel, Wang
	CXCL2	0.24598559	0.04691400	Van Koppen
	LOXL3	0.24550600	0.04795337
	LOC110255839	0.24374688	0.03699715
	HTR6	0.24280902	0.04162547
	LIPE	0.24141237	0.04356551	Greco
	PTK2B	0.24089775	0.04322986	Xia
	GPR31	0.24037422	0.04138283
	LOC102163816	0.23740331	0.03868436
	GHSR	0.23616516	0.04970716
	STARD10	0.23390954	0.04806972
	ZDHHC6	0.23163871	0.04541334
	MIGA2	0.22381735	0.04247833
	GPR107	0.22281943	0.03057624
	PRIMA1	0.22170622	0.04903958
	LOC110258215	0.22121099	0.04029867
	VPS4A	0.21012833	0.03811213
	STX6	0.20822240	0.04947106
	ZFP92	0.20738679	0.04824716
	PEX6	0.20181491	0.04091021
	SPRY1	0.19554926	0.04664587
	SERP1	-0.19545246	0.04987904
	ANKS1A	-0.19949892	0.04885962
	PUS7	-0.20156615	0.03413221
	MAPK1	-0.20569866	0.04821445
	MCPH1	-0.20837905	0.04391948
	OCIAD1	-0.20955708	0.03944484
	NUDT21	-0.21238403	0.04912357
	ATP5J2	-0.21286279	0.04386090
	TLE4	-0.21724951	0.04587648
	ZBTB44	-0.22324733	0.04989128
	AGL	-0.22349820	0.04719076
	RPL12	-0.22369439	0.01987634
	RBMS1	-0.22457407	0.04494077
	ACVR2A	-0.22488532	0.04817933
	TRAPPC3	-0.22549755	0.04321301
	ITSN2	-0.22724172	0.04970716
	CYTH2	-0.22860383	0.03363451
	HDAC8	-0.22983148	0.04646115
	OARD1	-0.23029220	0.04893853
	FAM160B1	-0.23096229	0.04089871
	DCP1A	-0.23257640	0.03248114
	UBFD1	-0.23289028	0.04647796
	ZNF644	-0.23306854	0.02286875
	GOPC	-0.23323265	0.03276670
	RPN1	-0.23457998	0.04319373
	DNAJB12	-0.23521784	0.03418483
	SOD1	-0.23650340	0.04096186
	STRAP	-0.23691262	0.04658992
	MRPL20	-0.23846868	0.02576329
	NUP58	-0.23879723	0.02662944
	SGPL1	-0.23895414	0.04752452
	RALGAPB	-0.23972477	0.02336202
	ALMS1	-0.23989740	0.04892348
	TRAM1	-0.24055934	0.03643159
	DNPEP	-0.24134569	0.04970716
	ZNF24	-0.24169334	0.03782060
	KAT7	-0.24274832	0.02236652
	CETN3	-0.24281638	0.04505147
	MGRN1	-0.24379384	0.03389356
	CNTRL	-0.24474992	0.03292864
	DCAF10	-0.24799672	0.02933608
	ODF2	-0.24849120	0.04048602
	TMEM33	-0.24851666	0.03506549
	DUS2	-0.24869747	0.04842360
	AGPS	-0.24945742	0.02026692
	DNAJC5	-0.25055876	0.02929448
	RETREG2	-0.25075143	0.04072395
	CLTA	-0.25110056	0.03902860
	NCKAP1	-0.25126916	0.02222802
	XIRP2	-0.25174729	0.01570843
	ADAM10	-0.25260688	0.04898082
	HNRNPM	-0.25266311	0.04517266
	TPST2	-0.25282738	0.04145541
	CCDC93	-0.25286984	0.03300268
	SMN1	-0.25296095	0.03276944
	GTDC1	-0.25374610	0.03506549
	QSER1	-0.25421952	0.04514443
	IARS	-0.25455223	0.04930653
	DHFR	-0.25464176	0.03906563
	PREP	-0.25471854	0.04322461
	CHCHD2	-0.25482791	0.04063919
	MTIF3	-0.25493757	0.02656754
	UBE2J1	-0.25570803	0.03015106	Mitsumoto
	PHF6	-0.25596373	0.04868919
	CNOT9	-0.25659754	0.04449710
	KLHL18	-0.25694382	0.03362998
	NDUFS3	-0.25709223	0.02047926
	PABPC1	-0.25752390	0.04380146
	NCEH1	-0.25777203	0.03362998
	TMEM126B	-0.25793179	0.04824846
	COMTD1	-0.25805621	0.04259842
	TMEM70	-0.25825402	0.01609863	Greco
	CCDC142	-0.25848357	0.03685011
	PITPNB	-0.25940556	0.04229317
	LOC100737265	-0.25947407	0.04893853
	APRT	-0.25958760	0.02457516
	NEK1	-0.25980533	0.01252050
	RNF219	-0.26010067	0.02764712
	TBRG1	-0.26035794	0.04043465
	WWP1	-0.26076510	0.02762072
	HDGFL3	-0.26174265	0.01679017
	PRDX4	-0.26268076	0.04557668	Greco
	SLU7	-0.26285772	0.02457516
	TMTC3	-0.26360086	0.04646115
	VTI1B	-0.26382924	0.04639585
	POC1B	-0.26416954	0.04567727
	IARS2	-0.26439522	0.03566581
	TOMM20	-0.26455040	0.03105347	Greco
	INPP5K	-0.26509520	0.04172226
	NUP155	-0.26579636	0.03691807
	FAM118A	-0.26659843	0.03390153	Greco
	SCYL1	-0.26676401	0.04085338
	TACC1	-0.26707563	0.03413702
	FAM96B	-0.26724025	0.02725225
	RSF1	-0.26733575	0.01609863
	ZBTB8OS	-0.26781462	0.03782060
	FAM126B	-0.26790251	0.03379301
	ITFG1	-0.26796886	0.02871222
	HIKESHI	-0.26803890	0.03944484
	ANKRD46	-0.26844217	0.02052514
	SCP2	-0.26854773	0.02832780
	TNKS2	-0.26857073	0.02872809
	TOMM70	-0.26860787	0.02762072
	CCZ1	-0.26881179	0.03627446
	IBA57	-0.26900495	0.03363851
	METTL14	-0.26927098	0.04314753
	EIF4G2	-0.27003171	0.04386701
	PHKB	-0.27053830	0.02138225
	UHRF2	-0.27060346	0.04096186
	DDRGK1	-0.27069029	0.03468126
	EP400	-0.27069646	0.03738962
	EFNA1	-0.27099540	0.02824290
	CXHXORF23	-0.27120327	0.03350525
	AATF	-0.27284620	0.04322555
	ME2	-0.27334689	0.03515799
	RANGAP1	-0.27336321	0.02577788
	VAV1	-0.27348260	0.03779475	Xia
	ACTN4	-0.27349168	0.02402604
	TENM4	-0.27417067	0.02913001
	BRAF	-0.27418106	0.04987904
	AGBL5	-0.27435389	0.04656555
	CEP19	-0.27478852	0.02457516
	HYAL3	-0.27481842	0.04142923
	SNX1	-0.27489468	0.04855216
	C15H4ORF47	-0.27496950	0.04703290
	PHKA1	-0.27540037	0.04608915
	LMNB2	-0.27558205	0.04970716
	ANAPC16	-0.27589537	0.01476235
	MBTPS1	-0.27631532	0.03756048
	FBL	-0.27647312	0.03761571	Ryaboshapkina
	YWHAZ	-0.27650480	0.00810524	Greco
	RB1CC1	-0.27657084	0.02883959
	FEM1A	-0.27704432	0.03950622
	SZRD1	-0.27739042	0.04646115
	FAM96A	-0.27764509	0.04350167
	LAMTOR3	-0.27765760	0.04096186
	AIMP1	-0.27775813	0.02704227
	FBXO18	-0.27792982	0.04987904
	TBCK	-0.27864496	0.04437716
	PHIP	-0.27877970	0.02898626
	ATP5G1	-0.27936723	0.04124635
	API5	-0.28006000	0.03855341
	WBP11	-0.28007486	0.03040398
	GDPD2	-0.28019010	0.04980306
	APBB1IP	-0.28025968	0.04743772
	RPL24	-0.28027592	0.02026982
	CLSTN1	-0.28042534	0.03713334
	BUD13	-0.28043605	0.04132220
	HNRNPH3	-0.28067096	0.04505147
	ITFG2	-0.28098696	0.03116450	Greco
	RNF2	-0.28102211	0.03652910
	COX6B	-0.28134084	0.02201788
	IMPDH1	-0.28151718	0.01922870
	TDP2	-0.28154983	0.02113143
	SLF2	-0.28172893	0.02548098
	ZC3H15	-0.28229756	0.04334133
	NEDD9	-0.28243948	0.01640030	Greco
	FLII	-0.28247955	0.03413702
	MFF	-0.28278196	0.01270725
	CCDC12	-0.28314744	0.02599717
	MARCH9	-0.28323143	0.03249699
	RAB28	-0.28325353	0.01646896
	NANS	-0.28341729	0.04935660
	ARL1	-0.28505958	0.03901036
	DCUN1D2	-0.28523859	0.03543272
	MRS2	-0.28567211	0.01748763
	RNF170	-0.28579419	0.04139360
	SDHD	-0.28604737	0.01862594
	CNOT6	-0.28613783	0.04431950
	MEN1	-0.28697257	0.02302261
	ACBD3	-0.28704068	0.04975617
	SEPSECS	-0.28717557	0.03269291
	UPF3B	-0.28747573	0.03735554
	SENP6	-0.28782540	0.03416907
	TADA3	-0.28783884	0.02873390
	PDZD8	-0.28784799	0.04278978
	MTDH	-0.28795042	0.01638376
	MAP2K6	-0.28796865	0.02431779
	GNPDA2	-0.28805451	0.03715136	Greco
	C3H7ORF26	-0.28825422	0.03500430
	PHF20L1	-0.28849963	0.04410674
	PDS5A	-0.28851988	0.03952996
	NDUFA4	-0.28854213	0.04142923
	SF3B5	-0.28875775	0.03685011
	TIPRL	-0.28879011	0.02141968
	NPRL2	-0.28907514	0.04897766
	BCL10	-0.28948495	0.03230563	Hui,
	AP4E1	-0.28985170	0.04946146
	NDUFB9	-0.29024760	0.01632995
	LOC110262233	-0.29024894	0.04020728
	PPP3CB	-0.29027985	0.02882730
	KIF1BP	-0.29063812	0.04913368
	MAPRE1	-0.29070433	0.00917328	Greco
	MTA3	-0.29073518	0.04197057
	RPS28	-0.29118168	0.04512451
	CALU	-0.29125750	0.03372880
	ST8SIA1	-0.29128561	0.02554419
	MKLN1	-0.29159545	0.02379980
	DPH3	-0.29171830	0.02058152
	TOMM7	-0.29180626	0.02275122
	GCDH	-0.29184235	0.02913001
	ZNF48	-0.29186723	0.04243428
	ITK	-0.29192761	0.04598832
	ZFP36L2	-0.29265569	0.01995025
	COG8	-0.29345273	0.03403232
	NME3	-0.29348178	0.04066972
	ARFGEF1	-0.29351277	0.03542505
	PPP2R5A	-0.29352821	0.02012114
	MRPL49	-0.29372861	0.01703086
	ALG9	-0.29388329	0.03656958
	MIB1	-0.29453076	0.02837420
	SELENOW	-0.29470776	0.03349345
	WASHC5	-0.29475373	0.03820947
	EPS15L1	-0.29480955	0.04963948	Greco
	ECD	-0.29532577	0.03714542
	TBC1D22A	-0.29540888	0.03158560
	C6H1ORF174	-0.29559661	0.03158560
	LCP2	-0.29570435	0.02519349
	PIP5K1C	-0.29581369	0.01857527	Wang
	ZNF831	-0.29583711	0.01987634
	DCAF13	-0.29600912	0.04930345
	TMEM242	-0.29672175	0.03321627
	DERL1	-0.29676237	0.04768361
	TMEM106B	-0.29733288	0.01679017
	RIT1	-0.29756830	0.00759856
	ZNF664	-0.29797514	0.02620921
	OAT	-0.29798789	0.01669347	Qi
	TLN1	-0.29829187	0.03634838
	NUP205	-0.29837386	0.04119167	Greco
	ERMP1	-0.29850028	0.03282806	Hui
	SIK2	-0.29855230	0.04723780
	PAN3	-0.29862414	0.02061861
	LOC100623012	-0.29868269	0.02126638
	CCDC127	-0.29888910	0.04145541
	GDE1	-0.29939580	0.03485875
	TOP2B	-0.29942781	0.04951085
	ASCC1	-0.29963618	0.04008425
	CCPG1	-0.29997671	0.04500587
	LDHA	-0.30003775	0.01923641
	PARL	-0.30038164	0.04091021
	HNRNPU	-0.30057346	0.03010077
	NEURL4	-0.30064362	0.04102855
	USP30	-0.30109197	0.04290833
	TRAK1	-0.30185834	0.04599447
	SF3A1	-0.30198507	0.02574257
	SEC61B	-0.30202701	0.02537504
	WDR92	-0.30297929	0.04691400
	PEPD	-0.30307218	0.04314753
	TM9SF3	-0.30330176	0.01976574
	REST	-0.30348822	0.03794469
	PSMD13	-0.30351256	0.02291586
	TRIM45	-0.30379770	0.03223859
	TM2D2	-0.30426522	0.03715136
	MRPL18	-0.30432872	0.01710251
	MCUR1	-0.30465326	0.02954105
	EIF3J	-0.30474138	0.03022217
	TPPP	-0.30513093	0.03471574
	BICD2	-0.30640242	0.04454923
	NME2	-0.30665509	0.01587135
	RCN2	-0.30667351	0.02235011
	DNAJC19	-0.30690977	0.03010077
	UBQLN4	-0.30711564	0.03779498
	NSA2	-0.30717130	0.01960100
	SPCS1	-0.30721843	0.01315266
	MTRF1	-0.30728673	0.03850473
	UBXN7	-0.30759640	0.04739446
	ATM	-0.30845987	0.03875785
	GLE1	-0.30858298	0.01143731
	RAVER1	-0.30876598	0.03811213
	DNTTIP2	-0.30911010	0.03281786
	ATIC	-0.30912445	0.04559354
	GOLGA5	-0.30938517	0.04493396
	SORBS1	-0.30973358	0.03802789	Van Koppen
	DGCR8	-0.30975944	0.02356364
	NLK	-0.30997920	0.02642815
	PHYH	-0.31107450	0.01564105
	SRSF6	-0.31173620	0.04411142
	RAB7A	-0.31189142	0.02619248
	ABI3BP	-0.31218609	0.04919928	Mitsumoto
	PBRM1	-0.31227288	0.01649419
	FBXL5	-0.31260470	0.02980791
	FEZ2	-0.31286025	0.04403154
	CNPY2	-0.31286348	0.02455487
	RETNLB	-0.31291518	0.03901135
	MRPL43	-0.31299225	0.03095121
	MEGF8	-0.31300486	0.04557668
	ULBP1	-0.31334966	0.02472521
	NDUFA2	-0.31360369	0.00866845
	RTN4	-0.31370653	0.00455425	Kirpich, Van Koppen
	JAM2	-0.31403252	0.02472268	Greco
	IL18R1	-0.31428611	0.04243428
	SAP30BP	-0.31432652	0.03040398
	FBXW7	-0.31433760	0.01824270
	EIF4H	-0.31452264	0.04898082
	ADK	-0.31458728	0.01709006
	KIAA1551	-0.31465765	0.04045978
	PON2	-0.31508602	0.02788499
	NIPSNAP2	-0.31545421	0.02345119
	USP48	-0.31632298	0.04487118
	P4HB	-0.31634712	0.03306421
	SNX27	-0.31640137	0.03348347
	PTCD3	-0.31662901	0.02472521
	CAPS	-0.31692342	0.04987027
	TTF1	-0.31698815	0.04444047
	POLE4	-0.31718044	0.03015106
	CCDC91	-0.31731065	0.02235358
	ZSCAN16	-0.31739653	0.01272474
	CCDC47	-0.31744012	0.04027108
	FOCAD	-0.31762690	0.02807685
	STAM2	-0.31771424	0.03024245
	PIK3C2B	-0.31777822	0.04197057
	NCK1	-0.31816798	0.03568411
	ATG3	-0.31833020	0.02649040
	IDE	-0.31837693	0.02424911
	SEC13	-0.31874507	0.04938207
	ZBTB33	-0.31880562	0.01172156
	RNF220	-0.31905555	0.02458154
	FYTTD1	-0.31921850	0.02327608
	FYN	-0.31931933	0.02291586
	SF3B2	-0.31936656	0.04618958
	GUCY1B3	-0.31962118	0.03764046
	MANF	-0.31964411	0.03608587
	NUDT5	-0.31966564	0.01294319
	NSUN3	-0.32001331	0.03612317
	CNIH1	-0.32004363	0.02138757
	CAPRIN1	-0.32059607	0.04040534
	CGGBP1	-0.32092882	0.01936531
	UCHL3	-0.32158263	0.02431779	Greco
	TCP11L1	-0.32179664	0.03957880
	PDIA3	-0.32189384	0.04008425
	KIAA1958	-0.32201622	0.04334133
	RPS26	-0.32211290	0.01789075
	ST8SIA4	-0.32230131	0.03346632	Mitsumoto, Van Koppen
	ARL15	-0.32236444	0.01294319
	RFX3	-0.32238124	0.04697511
	TYSND1	-0.32241529	0.01607288
	AP1G1	-0.32273993	0.03757220
	C16H5ORF51	-0.32280747	0.01993875
	SLC6A4	-0.32289456	0.04910936
	LRWD1	-0.32297081	0.03463184
	IMPA1	-0.32300061	0.02629006
	CDK19	-0.32340108	0.04784659
	FAM162A	-0.32355210	0.02324308
	CBX4	-0.32452722	0.04974633
	WHAMM	-0.32458396	0.03282806
	TAF11	-0.32500255	0.01272474
	GPM6B	-0.32530007	0.02913001
	RAD54L2	-0.32550017	0.02435192
	CEPT1	-0.32559647	0.03952996
	KDM1B	-0.32566432	0.02469508
	UTP15	-0.32626896	0.03078135
	ATP2A2	-0.32633895	0.03779475
	RSRP1	-0.32663224	0.02550356
	WDR73	-0.32663508	0.04689375
	KIAA0907	-0.32664542	0.03333550
	COG5	-0.32671681	0.01310263
	UBE2N	-0.32714793	0.02345119	Wang
	IMP3	-0.32730730	0.04560135
	FARP1	-0.32734308	0.02336202
	SMARCE1	-0.32742102	0.03672637
	MRPL3	-0.32745229	0.01923641
	RPS6KA5	-0.32747650	0.04805730	Almanza, Greco
	RPL32	-0.32772208	0.04408547
	ZNF668	-0.32787348	0.03056815
	ATXN7L3B	-0.32823664	0.01037714
	TEX264	-0.32832067	0.01706268
	RPL26L1	-0.32840053	0.01225146
	PURG	-0.32847064	0.03411459
	TMEM251	-0.32848627	0.02980509
	USB1	-0.32868630	0.00440381
	TPR	-0.32870353	0.03281756	Matz
	ARGLU1	-0.32894339	0.02549943
	SNRPB2	-0.32911560	0.02733635
	SEC23A	-0.32937154	0.02933608	Greco,
	CSGALNACT2	-0.32938188	0.03279614
	C8H4ORF32	-0.32975118	0.01019519
	UBR7	-0.33006898	0.04970716
	MKKS	-0.33013387	0.02246885
	CDK8	-0.33025153	0.04584539
	KANSL2	-0.33050973	0.03015026
	SLC35A1	-0.33053527	0.03242411
	STK39	-0.33059068	0.04418847
	INSR	-0.33115499	0.01923641	Wang
	MLLT3	-0.33140557	0.03126589
	GTF3C6	-0.33234060	0.03118345
	LARS	-0.33249864	0.02537504
	SPG21	-0.33260495	0.01023767
	CRKL	-0.33299930	0.02165114
	DONSON	-0.33308923	0.04585180
	SYNRG	-0.33315498	0.01092051
	SMC4	-0.33329914	0.04259842
	UMPS	-0.33330023	0.04400439
	DHX33	-0.33332637	0.04584539
	RNF135	-0.33338924	0.01679017
	FANCF	-0.33361964	0.02405313
	SAV1	-0.33379564	0.03282806	Greco
	DHX29	-0.33393672	0.01558286
	WDR20	-0.33397230	0.04517266
	JADE1	-0.33468643	0.03300268
	CSE1L	-0.33473242	0.01460847
	XPOT	-0.33476643	0.03258177
	ITGB2	-0.33530704	0.04560552	Mitsumoto
	CTCF	-0.33535925	0.04317551
	SNX5	-0.33551072	0.01208112
	ZNF322	-0.33565269	0.03906563
	C5H12ORF45	-0.33587410	0.04284490
	PAQR8	-0.33588785	0.00748328
	GPD2	-0.33597692	0.01678536	Greco
	LEMD2	-0.33610096	0.02354548	Greco
	YIPF5	-0.33621138	0.01512651
	LOC110256106	-0.33664305	0.02119115
	ABCD3	-0.33665481	0.04924083
	RBM26	-0.33667618	0.01987634
	ZDHHC3	-0.33711233	0.01936673
	CDV3	-0.33719249	0.02818888
	ABT1	-0.33722410	0.04703290
	SBF2	-0.33739754	0.03561566
	CTNNB1	-0.33748233	0.03779160	Greco
	ATP6AP2	-0.33782552	0.03809594
	ZNF638	-0.33807093	0.02855902
	ARL6IP6	-0.33807698	0.03105347
	FN3KRP	-0.33810408	0.01528560
	AGO3	-0.33816350	0.02699759
	KBTBD3	-0.33822374	0.04536852
	C9H1ORF21	-0.33823397	0.02472268
	RARS2	-0.33871969	0.03024245
	NOP2	-0.33872401	0.01582174
	CELF1	-0.33887860	0.02429389
	ARHGAP9	-0.33901735	0.01927526	Hui
	HERC3	-0.33905672	0.01536922
	HOOK3	-0.33906810	0.01460847
	UBLCP1	-0.33929741	0.01555390
	ATG5	-0.33929798	0.04164773
	WIPF1	-0.34002786	0.01817192	Van Koppen
	OSTC	-0.34014155	0.03020611
	FBXO45	-0.34030856	0.02517219
	LMTK2	-0.34033835	0.02138225
	ROCK1	-0.34039155	0.02984784
	DCTPP1	-0.34047776	0.01714385
	B4GALT3	-0.34071748	0.03674527
	PTRH2	-0.34089504	0.01533577
	UNG	-0.34095731	0.03462074
	TCTN1	-0.34154741	0.03764046
	FBXO28	-0.34173418	0.04231533
	WDR36	-0.34253445	0.03024245
	NUSAP1	-0.34257364	0.04555583	Ryaboshapkina, Mitsumoto
	TUBA1B	-0.34325534	0.03348347
	VANGL1	-0.34348138	0.01206698
	HSPA4	-0.34361700	0.02458154
	PTPRA	-0.34370791	0.04326941
	GALNT2	-0.34370916	0.03524865
	MRPL58	-0.34374148	0.01970342
	FAM199X	-0.34429517	0.03159213
	NHP2	-0.34430097	0.03699715
	SYNCRIP	-0.34444150	0.01679017
	ARHGEF10	-0.34487212	0.01626674
	PPP1CC	-0.34498914	0.01873012
	LOC100626258	-0.34567640	0.02742594
	RCAN1	-0.34580257	0.02085260	Matz
	ZNF772	-0.34599767	0.04448715
	EPAS1	-0.34612460	0.01916180
	BRCC3	-0.34631155	0.01706268
	ATP5C1	-0.34675893	0.01304692
	RBM12B	-0.34679253	0.03727639
	ZBTB34	-0.34689126	0.04136845
	KRR1	-0.34697798	0.02379980
	NME6	-0.34709504	0.02096379
	CDS2	-0.34713137	0.03417196	Matz
	DLD	-0.34721478	0.02435192	Greco
	SEPT9	-0.34730332	0.03546527
	SLK	-0.34779559	0.00572124
	PCGF3	-0.34787094	0.01446987
	ENY2	-0.34797518	0.00980027
	PTP4A1	-0.34820366	0.02872809	Kirpich
	NFIA	-0.34835178	0.01664049
	CASP2	-0.34851980	0.01116305
	ZW10	-0.34883630	0.02119115
	LARP6	-0.34912403	0.02935855
	ZSCAN29	-0.34938423	0.04824716
	EPHX2	-0.34978547	0.02537504
	RPS23	-0.34995828	0.04063325	Greco
	GLRX3	-0.35000994	0.02837420
	MYL6	-0.35008687	0.01340400
	SEC31A	-0.35012103	0.01558286	Ryaboshapkina
	DOCK1	-0.35014744	0.01875511
	MRPS31	-0.35043073	0.02524786
	TTC17	-0.35050888	0.02930724
	NCBP2	-0.35056328	0.01564105
	JPT1	-0.35077160	0.04646115
	RPL9	-0.35089939	0.04846368	Wang
	DDX50	-0.35122534	0.02130687
	PDCD6IP	-0.35161500	0.00737274
	SLC30A5	-0.35166317	0.01152861	Greco
	XPNPEP3	-0.35219454	0.02848206	Ryaboshapkina
	NDRG2	-0.35239813	0.03084136
	RAB4B	-0.35245862	0.02571923
	DMTF1	-0.35254277	0.02969504
	MRPL19	-0.35271293	0.01811831
	KIF18A	-0.35297932	0.03542505	Ryaboshapkina
	KANSL1L	-0.35318613	0.02969504
	IFT88	-0.35349159	0.02309916
	TECPR2	-0.35352547	0.03015106
	CUL5	-0.35371131	0.04401011
	RPS12	-0.35373149	0.01481199
	GBE1	-0.35390523	0.01564105
	ARHGAP18	-0.35402815	0.01370903
	DCAF5	-0.35418846	0.02165642
	C1H9ORF78	-0.35419269	0.01995025
	MTERF4	-0.35437352	0.02533733
	PRKAA1	-0.35438531	0.02541984
	ETFA	-0.35460698	0.01693472
	SEC16A	-0.35495491	0.01869212
	MFNG	-0.35529394	0.03474231
	SLAIN2	-0.35537555	0.00253895
	ARPC3	-0.35578581	0.01141704
	TRIM28	-0.35586274	0.03458077
	RNF139	-0.35601970	0.02138757
	ABHD17B	-0.35603622	0.01852514
	DDX54	-0.35632385	0.04913368
	RPL37A	-0.35635675	0.04179746
	RPL27	-0.35636691	0.02656754
	NMNAT2	-0.35662233	0.01703086
	YARS	-0.35700926	0.01095307
	METT5D1	-0.35704934	0.01881483
	RASGRP2	-0.35708775	0.01879436	Greco
	GRK3	-0.35719148	0.00743251	Van Koppen
	HSPE1	-0.35753466	0.02933608
	GREB1L	-0.35754073	0.02116056
	PRIM1	-0.35754187	0.02537504
	TMX3	-0.35784284	0.02138757
	CACYBP	-0.35793358	0.01460847
	LOC102163402	-0.35814152	0.03997943
	MARVELD1	-0.35844379	0.02913001	Kirpich
	EIF1AD	-0.35861814	0.00699361
	ATF2	-0.35867250	0.02431779
	FRMD8	-0.35984784	0.00637307
	TIA1	-0.36015330	0.03672637
	MTMR2	-0.36017888	0.01693434
	PEX5	-0.36052620	0.02327608
	METTL9	-0.36057892	0.03461548
	PIK3R5	-0.36072727	0.00630737
	TMEM64	-0.36079879	0.04121510
	NONO	-0.36093185	0.02562332
	ATP2C1	-0.36112505	0.00242844
	TOM1L2	-0.36134082	0.01607288
	ZNF483	-0.36137387	0.01706876
	RBM39	-0.36146847	0.02325486
	LGALS4	-0.36148223	0.04037175
	PRKACB	-0.36200179	0.00851184
	CSNK1G1	-0.36209205	0.02387888
	UBQLN2	-0.36215448	0.02848206
	RAB11FIP2	-0.36223820	0.04408112
	TMEM248	-0.36225749	0.01139252
	PCBP1	-0.36246518	0.02519349
	GNG5	-0.36257867	0.02517219
	GOT1	-0.36278178	0.00706728	Kirpich, Younossi
	PSMD14	-0.36279754	0.03121794
	BUB3	-0.36297485	0.00684455
	ATP5G2	-0.36307634	0.03387556
	SRP9	-0.36308003	0.04290075	Greco
	LCP1	-0.36308935	0.02969504	Teufel
	LOC102160096	-0.36331849	0.02848206
	NFU1	-0.36358634	0.01953816
	LEMD3	-0.36374157	0.01141704
	YARS2	-0.36379150	0.02969504
	GOLGA4	-0.36394201	0.02826898
	ILKAP	-0.36493625	0.01851603
	LOC110261142	-0.36532908	0.00968366
	LATS2	-0.36533783	0.03499455
	DCHS1	-0.36544470	0.04620802
	MSANTD2	-0.36550155	0.00491978
	MOSPD1	-0.36603797	0.01438014
	RPP40	-0.36610924	0.03024245
	MRPS10	-0.36647429	0.01515861
	DDX19B	-0.36677275	0.04267501
	TMEM168	-0.36715028	0.01023767
	SKIV2L2	-0.36717535	0.03004534
	DHX32	-0.36717580	0.03024245
	APBB2	-0.36726528	0.03340141	Greco
	RNMT	-0.36753642	0.02537504
	NUP35	-0.36805232	0.03875785
	WDSUB1	-0.36863842	0.02047926
	ACTN2	-0.36890998	0.03612317
	CLDND1	-0.36895472	0.01836136
	ACAT1	-0.36909265	0.02236993	Wang
	KDM2B	-0.36915338	0.00486652
	HSPD1	-0.36920008	0.02517219
	RPS21	-0.36922522	0.00452201
	TNIK	-0.36934697	0.04432819	Ryaboshapkina
	FAM120B	-0.36947206	0.04267565
	EMC7	-0.36993639	0.02334482
	LOC102167294	-0.36997523	0.01776864
	TXLNA	-0.37060542	0.00699361
	EXOSC3	-0.37179413	0.04275913
	RANGRF	-0.37186080	0.00795101
[truncated: 1,044 more rows]
