# Supplementary material for: Integrative analysis of blood and gut microbiota data suggests a non-alcoholic fatty liver disease (NAFLD)-related disorder in French SLAdd minipigs
Source: Sci Rep. 2020 Jan 14;10:234. doi: 10.1038/s41598-019-57127-x (PMC6959234; doi:10.1038/s41598-019-57127-x)
Supplement: Supplementary file 12 — Supplementary information12. [file 41598_2019_57127_MOESM12_ESM.xlsx]

## Sheet: Supplementary table 5
	Supplementary table 5. List of all the significantly enriched canonical pathways according to the IPA analysis. Only the pathways with a -log(p-value) > 1.75 and including at least 10 genes are listed. Pathways related to the spectrum NAFLD are highlighted in pale yellow.
	IPA canonical pathway	-log(p-value)	ratio	z-score	genes
	EIF2 Signaling	11.50	0.31	-4.73	RPL11,RPL22,MAPK1,RPS23,RPLP2,RPL39,HSPA5,RPS11,RPS7,EIF4G2,RPS20,RPL21,ATM,PABPC1,RPL32,PIK3C2B,RPL36AL,RRAS,FGFR1,RPS8,RPL12,EIF3E,RPL37A,RPL10A,RPL9,RPS6,ACTA2,RPL26L1,RPL6,INSR,RPL24,RPLP1,RPS3A,ATF5,RPS18,PIK3R5,PPP1CB,RPL26,RPS4X,RPL7,BCL2,RPS28,RPL27A,RPL14,RPL35,PPP1CC,PIK3R2,RPS17,RPS3,RPS12,RPL31,RPS24,RPL4,RPL34,RPL30,EIF3J,AGO2,RPL23,RPS21,RPL27,RPS16,RPS26,AGO3,RPS27A,RPL5,EIF2AK3,EI…
	Sirtuin Signaling Pathway	7.15	0.24	-0.54	TUBA1B,GABARAPL2,MAPK1,TP73,NOS3,HMGCS2,TOMM70,NDUFA1,ABCA1,SCNN1A,SLC25A6,WRN,TOMM7,ATG9A,SIRT6,GABARAPL1,PRKAA1,APEX1,POLR3D,ATG12,ATG5,CXCL8,GABPB2,ZIC2,PGAM2,NDUFB1,PCK1,NFKB2,PFKM,ATP5C1,ACADL,NDUFA6,UQCRC2,E2F1,NDUFA12,MAPK7,NDUFS3,TNF,NDUFA4,ATP5G1,NDUFA7,DUSP6,RBBP8,NDUFA2,NDUFB9,CRTC2,PRKAA2,ATG4A,GOT2,PPARG,ARNTL,MT-ATP6,EPAS1,SLC25A4,TRIM28,TOMM20,ATG3,MT-ND4,SF3A1,SOD1,APP,MTND5,NR1H2…
	Unfolded protein response	5.05	0.36	NaN	PPARG,CALR,P4HB,HSPA14,XBP1,HSPA6,ATF6,CEBPB,MAP3K5,DNAJB9,HSPA5,BCL2,MBTPS2,HSPA8,HSPA4,HSP90B1,MBTPS1,CEBPA,CD82,EIF2AK3
	Mitochondrial Dysfunction	4.94	0.25	NaN	NDUFA4,ATP5G1,NDUFA7,COX6C,TRAK1,MT-CO2,NDUFA1,NDUFA2,BCL2,NDUFB9,CASP9,GPD2,ATP5J2,MT-CO3,MT-ND2,MT-CO1,ATP5G2,MT-ATP6,COX6B1,GLRX2,COX7C,ATP5O,BACE1,MT-ND4,NDUFB1,GPX7,APP,ATP5C1,MT-ND1,MT-ND5,UQCR10,TXN2,NDUFA6,UQCRC2,APH1B,NDUFA12,SDHD,CYCS,CYB5A,MT-ND3,BACE2,NDUFS3,MAOA
	Leukocyte Extravasation Signaling	4.86	0.24	-2.27	RAC2,MMP3,MYL6,MAPK1,JAM2,MAPK13,CLDN6,ARHGAP12,DLC1,ITGA4,ITK,ATM,PIK3C2B,CRKL,FGFR1,CLDN18,CLDN12,CLDN8,ACTA2,VAV1,ACTN4,RAP1B,ICAM1,SPN,CLDN15,PTK2B,PIK3R5,RAPGEF4,PRKCE,MMP11,VCL,PIK3R2,RASSF5,CTNNB1,ACTN1,MMP19,VAV2,ITGB1,CLDN10,CXCR4,ACTN2,ROCK1,ITGB2,WIPF1,ARHGAP9,CLDN16,VAV3,FER,CLDN2,CLDN3
	Oxidative Phosphorylation	4.85	0.28	NaN	NDUFA4,ATP5G1,NDUFA7,COX6C,MT-CO2,NDUFA1,NDUFA2,NDUFB9,ATP5J2,MT-CO3,MT-ND2,MT-CO1,ATP5G2,COX6B1,MT-ATP6,COX7C,ATP5O,MT-ND4,NDUFB1,ATP5C1,MT-ND1,MT-ND5,UQCR10,NDUFA6,UQCRC2,NDUFA12,SDHD,CYCS,CYB5A,MT-ND3,NDUFS3
	Endoplasmic Reticulum Stress Pathway	4.76	0.52	NaN	CALR,HSP90B1,CASP9,MBTPS1,XBP1,ATF6,MAP3K5,HSPA5,EIF2AK3,TAOK3,MBTPS2
	ERK/MAPK Signaling	4.51	0.24	-0.46	RAP1B,PRKACB,RAC2,FYN,MAPK1,PTK2B,DUSP6,PLA2G10,PIK3R5,PPP1CB,PPP2R3B,TLN1,RAPGEF4,BRAF,YWHAQ,LAMTOR3,PPP1CC,ELF3,MOS,PLA2G5,PRKCE,PIK3R2,ITGA4,ATM,ETS1,PPARG,ITGB1,PIK3C2B,PAK6,ATF1,RRAS,YWHAB,PPP2R5D,CRKL,FGFR1,CREB3L3,YWHAZ,PLA2G1B,PLA2G3,RPS6KA5,PPP2R5A,ATF2,PLA2G6,DOCK1,PPP2CB,PPP1R3D,DUSP1
	Regulation of eIF4 and p70S6K Signaling	4.42	0.25	-1.60	MAPK1,RPS3A,RPS23,RPS18,PIK3R5,PPP2R3B,MAPK13,RPS4X,RPS11,RPS28,RPS7,RPS20,EIF4G2,PIK3R2,RPS17,RPS3,RPS12,ITGA4,RPS24,ATM,ITGB1,PABPC1,PIK3C2B,RRAS,PPP2R5D,FGFR1,RPS8,AGO2,EIF3J,RPS21,EIF3E,PPP2R5A,RPS6,PPP2CB,RPS16,RPS26,AGO3,RPS27A,EIF1AX
	Atherosclerosis Signaling	3.50	0.24	NaN	APOE,ICAM1,APOB,MMP3,PDGFA,APOF,PLA2G10,CD36,APOA2,PLA2R1,PLA2G7,PDGFC,ALOXE3,LCAT,TNFSF12,PLA2G5,LPL,COL11A2,ITGA4,IFNG,CXCL8,CXCR4,PLA2G1B,PLA2G3,PCYOX1,NFKB2,CCL11,ITGB2,PLA2G6,TNF,APOD
	mTOR Signaling	3.24	0.21	-0.85	MAPK1,RPS3A,RPS23,RPS18,PIK3R5,PPP2R3B,PDGFC,RPS4X,RPS11,RPS28,RPS7,HMOX1,EIF4G2,RPS20,RHOU,PRKAA2,PRKAA1,RPS6KB2,PRKCE,PIK3R2,RPS6KA2,RPS17,RPS3,RPS12,RPS24,ATM,PIK3C2B,DDIT4,RRAS,PPP2R5D,FGFR1,RPS8,EIF3J,RPS6KA5,RPS21,EIF3E,PPP2R5A,RPS6,PPP2CB,RPS16,RPS26,RPS27A,INSR
	Integrin Signaling	3.23	0.21	-3.16	RAP1B,RAC2,FYN,RAP2A,RALA,MAP3K11,MAPK1,PIK3R5,PPP1CB,TLN1,ITGB8,NCK1,BRAF,PPP1R12B,ITGA11,ARF4,RHOU,ITGAV,ARPC3,ILKAP,PIK3R2,VCL,TSPAN4,ACTN1,ITGA4,ATM,ITGB1,ITGAD,PIK3C2B,TSPAN5,PAK6,RRAS,CRKL,FGFR1,ACTN2,TNK2,TTN,ROCK1,DOCK1,ITGB2,WIPF1,ACTA2,TSPAN1,CAPN1,ACTN4,NEDD9
	Sertoli Cell-Sertoli Cell Junction Signaling	3.20	0.22	NaN	PRKACB,TUBA1B,MAP3K11,MAPK1,CLDN15,TGFBR3,JAM2,MAPK13,MAP3K5,CLDN6,NOS3,OCLN,SORBS1,MTMR2,VCL,CTNNB1,ACTN1,GUCY1B3,ITGA4,ITGB1,CLDN10,EPN1,TJP2,MAP3K6,RRAS,MAP3K13,ACTN2,CLDN18,ATF2,CLDN12,ACTA2,CLDN8,CLDN16,CLDN2,ACTN4,MAGI2,A2M,TNF,CLDN3
	Osteoarthritis Pathway	3.05	0.21	2.66	FZD10,RARRES2,MMP3,SERPINA12,BMP2,ACVRL1,SP7,SDC4,SMAD5,PDGFC,CASP9,ELF3,PRKAA2,SPHK1,SMO,PRKAA1,CTNNB1,ADAMTS5,PTCH2,ITGA4,PPARG,ITGB1,CXCL8,EPAS1,SPP1,DDIT4,IL1RAPL2,PPARD,FGFR1,CREB3L3,SMAD6,FZD9,CEBPB,NFKB2,ATF2,S1PR3,CASP2,ANKH,PTH1R,IHH,DKK1,GLI1,TNF,TCF7L2
	Role of BRCA1 in DNA Damage Response	2.98	0.26	-2.31	PBRM1,IFNG,RBL2,ATF1,RBBP8,FANCF,SMARCE1,MDC1,BRCC3,E2F6,FANCB,BRD7,MSH2,RFC4,E2F1,MSH6,ATR,SMARCC2,PHF10,RFC3,ATM
	cAMP-mediated signaling	2.89	0.20	2.78	ADRA2B,AKAP12,PRKACB,GPR17,GRM2,RGS18,HTR4,MAPK1,VIPR2,DUSP6,ADCY4,PDE4A,RAPGEF4,CHRM3,OPRL1,AKAP11,BRAF,LAMTOR3,HTR1B,PPP3CB,GDE1,HTR1E,TDP2,APEX1,PTGER4,HTR6,GRK4,RGS2,PTGIR,OPRM1,PDE10A,SSTR3,CREB3L3,XCR1,ATF2,S1PR3,ADCY9,OPRD1,CALM1 (includes others),ADRA2A,VIPR1,DUSP1,PTH1R,OPRK1,PTGER2,MC1R
	Granulocyte Adhesion and Diapedesis	2.87	0.21	NaN	ICAM1,MMP3,CLDN15,CCL20,CCL17,CCL22,SDC4,CCL5,CLDN6,CXCL10,HRH1,ICAM2,CXCL13,SDC2,MMP11,ITGA4,MMP19,ITGB1,CSF3R,CXCL8,CLDN10,IL1RAPL2,CXCR4,PPBP,CLDN18,CSF3,CCL11,ITGB2,CXCL16,CLDN8,CLDN12,CCL27,CLDN16,CCL21,CLDN2,CXCL2,TNF,CLDN3
	Aldosterone Signaling in Epithelial Cells	2.82	0.21	-1.00	MAPK1,HSPA14,PDIA3,SGK1,HSPA6,PIK3R5,HSPA5,SCNN1A,HSPA4,HSP90B1,SLC12A1,HSPE1,PRKCE,PIK3R2,DNAJB1,PLCD4,HSPB6,AHCY,ATM,PIK3C2B,DNAJB12,FGFR1,DNAJC19,DNAJC1,HSPD1,DNAJB9,HSPA8,DNAJC5,SCNN1G,DUSP1,PIP5K1C,DNAJB11,HSPA13,CRYAA/LOC102724652,NR3C2,DNAJB5
	Role of MAPK Signaling in the Pathogenesis of Influenza	2.78	0.26	NaN	MAP2K6,IFNG,MAPK1,RRAS,PLA2G10,PLA2R1,PLA2G1B,PLA2G3,MAPK13,MAP3K5,CCL5,PLA2G7,BCL2,ATF2,CXCL10,PLA2G6,LCAT,PLA2G5,TNF
	Salvage Pathways of Pyrimidine Ribonucleotides	2.70	0.24	NaN	MAP2K6,GRK4,FAM20B,MAPK1,MAP3K6,SGK1,UPP1,NME2,GRK5,PCK1,NME6,IRAK1,AICDA,BRAF,NME3,CDK8,PRKAA2,PRKAA1,PRKCE,CMPK1,MAPK7,MAK,ACVR2A
	G-Protein Coupled Receptor Signaling	2.69	0.19	NaN	PRKACB,ADRA2B,MAPK1,VIPR2,ADCY4,LAMTOR3,HRH1,HTR1B,HTR1E,GDE1,TDP2,APEX1,ATM,PIK3C2B,GRK4,RRAS,PDE10A,OPRM1,FGFR1,SSTR3,NFKB2,ATF2,S1PR3,ADCY9,ADRA2A,DUSP1,PTGER2,MC1R,FYN,GPR17,GRM2,RGS18,HTR4,PTK2B,DUSP6,PIK3R5,PDE4A,RAPGEF4,CHRM3,OPRL1,BRAF,PRKCE,PIK3R2,PTGER4,HTR6,RGS2,PTGIR,CREB3L3,XCR1,OPRD1,VIPR1,OPRK1,PTH1R
	Role of p14/p19ARF in Tumor Suppression	2.63	0.30	1.51	PIK3C2B,NPM1,NPM3,FGFR1,TTF1,PIK3R5,SF3A1,MDM2,E2F1,PIK3R2,UBTF,POLR3D,ATM
	AMPK Signaling	2.59	0.20	-2.12	ADRA2B,PBRM1,PRKACB,MAPK1,CHRNB1,PIK3R5,LIPE,PPP2R3B,MAPK13,NOS3,CHRM3,KAT2B,CRTC2,PRKAA2,PRKAA1,SMARCC2,ILKAP,PIK3R2,EEF2K,HNF4A,ATM,PIK3C2B,RAB27A,RAB3A,PPP2R5D,FGFR1,CREB3L3,SMARCE1,RAB7A,PPP2R5A,ATF2,GYS2,PFKM,AK6,PPP2CB,BRD7,ADRA2A,FOXO1,CHRNE,INSR,RAB6A,CAMKK2,PHF10
	Axonal Guidance Signaling	2.48	0.18	NaN	SLIT3,PRKACB,RAC2,TUBA1B,BMP4,MAPK1,MYL6,ITSN1,MMP3,SEMA4F,ADAM11,NCK1,BRCC3,NTN1,SEMA6D,ABLIM3,RTN4R,ADAMTS5,PTCH2,GNG12,ATM,ITGA4,PIK3C2B,PAPPA,RRAS,CRKL,FGFR1,EPHA1,ADAM22,FZD9,L1CAM,GNG3,DOCK1,SDCBP,RTN4,RAP1B,FYN,FZD10,RND1,UNC5A,SLIT1,PDGFA,PDIA3,BMP2,PIK3R5,NGF,ROBO1,PDGFC,NTNG1,PPP3CB,IGF1,SDC2,EFNB1,NTRK1,ADAM19,SMO,ARPC3,PRKCE,PSMD14,MMP11,RASSF5,PIK3R2,GNG5,PLCD4,ITGB1,PAK6,NRP2,CXCR4,…
	CTLA4 Signaling in Cytotoxic T Lymphocytes	2.45	0.23	NaN	PIK3C2B,FYN,AP1M2,HLA-A,PPP2R5D,FGFR1,AP1S2,AP1S3,TRAT1,PIK3R5,PPP2R3B,CD3D,PPP2R5A,PPP2CB,CD3G,CD80,HLA-C,CLTA,PIK3R2,TRA,AP1G1,LCP2,ATM
	Agranulocyte Adhesion and Diapedesis	2.35	0.20	NaN	ICAM1,MMP3,MYL6,CLDN15,CCL20,CCL17,CCL22,SDC4,CCL5,CLDN6,CXCL10,HRH1,ICAM2,CXCL13,MMP11,ITGA4,MMP19,ITGB1,CXCL8,CLDN10,CXCR4,PPBP,MYH14,CLDN18,MADCAM1,CCL11,ITGB2,CXCL16,ACTA2,CLDN8,CLDN12,CCL27,CLDN16,CCL21,CLDN2,CXCL2,TNF,CLDN3
	Paxillin Signaling	2.32	0.22	-2.68	ITGB1,ITGAD,PIK3C2B,MAPK1,PTK2B,PAK6,RRAS,FGFR1,ACTN2,PIK3R5,TLN1,MAPK13,ITGB8,NCK1,ITGB2,DOCK1,ACTA2,ITGA11,ITGAV,PIK3R2,VCL,ACTN4,ACTN1,ITGA4,ATM
	Role of CHK Proteins in Cell Cycle Checkpoint Control	2.30	0.26	-0.33	PPP2CB,E2F6,PCNA,RFC4,PPP2R5D,E2F1,ATMIN,MDC1,PPP2R3B,ATR,CLSPN,TLK1,PPP2R5A,ATM,RFC3
	Protein Kinase A Signaling	2.28	0.18	-1.05	PRKACB,MAPK1,MYL6,ADCY4,LIPE,DUSP15,NOS3,NTN1,YWHAQ,DUSP3,PHKB,GDE1,TDP2,APEX1,GRK7,GNG12,PTCH2,PTPRD,YWHAB,PDE10A,YWHAZ,PTPN3,ANAPC7,NFKB2,GNG3,TTN,PTP4A1,GYS2,ATF2,ADCY9,PTPRH,PYGM,DUSP1,PTPRA,PTPN21,RAP1B,AKAP12,PTK2B,TNNI2,PDIA3,DUSP6,PDE4A,PPP1CB,PTPRF,AKAP11,BRAF,PPP1CC,HHAT,PTPRJ,PPP3CB,SMO,PRKCE,GNG5,CTNNB1,PTPRN,PTPRT,PLCD4,ATF1,CHP1,CREB3L3,NFATC4,ANAPC13,ROCK1,CALM1 (includes others),P…
	Neuroinflammation Signaling Pathway	2.19	0.18	-0.98	MAPK1,MMP3,TICAM2,TGFBR3,TLR8,MAPK13,IDE,CXCL10,PLA2G5,ATM,CXCL8,PIK3C2B,CD200,FGFR1,IL6R,BACE1,NFKB2,ACVR1B,ATF2,PLA2G6,IRF7,KCNJ5,SLC6A1,APH1B,KLK1,BACE2,MAPK7,TNF,SLC6A12,ICAM1,HLA-A,PLA2G10,GRIA1,PIK3R5,CCL5,NGF,BCL2,GRINA,IRAK1,HMOX1,PPP3CB,PIK3R2,CTNNB1,IFNG,CHP1,CREB3L3,PLA2G1B,PLA2G3,NFATC4,APP,GABRR2,CD80,HLA-C,TREM2,CRP,ACVR2A
	GP6 Signaling Pathway	2.17	0.21	0.38	RAP1B,FYN,PIK3R5,TLN1,COL4A2,COL17A1,COL26A1,COL15A1,COL16A1,COL6A1,LAMB1,PRKCE,PIK3R2,COL11A2,RASGRP2,ATM,COL19A1,PIK3C2B,APBB1IP,FGFR1,LAMB2,CALM1 (includes others),COL6A3,LAMB3,LYN,ADAM10,COL24A1,LCP2
	Serotonin Receptor Signaling	2.15	0.28	NaN	ADCY9,HTR6,HTR1B,HTR4,HTR1E,DDC,ADCY4,HTR3A,SLC6A4,SPR,MAOA,IL4I1
	Glucocorticoid Receptor Signaling	2.14	0.18	NaN	PRKACB,TAF11,MAPK1,HSPA14,KRT7,SGK1,PBX1,POMC,MAPK13,HSPA5,CD163,FCGR1A,HSPA4,BAG1,PRKAA1,KRT79,SMARCC2,CREBZF,ATM,CXCL8,PIK3C2B,RRAS,FGFR1,PCK1,HSPA8,CD3G,TAF5,DUSP1,KRT85,NR3C2,TNF,TRA,UBE2I,PHF10,PBRM1,ICAM1,POU2F2,PIK3R5,HSPA6,CCL5,BCL2,HSP90B1,KAT2B,PPP3CB,PRKAA2,CEBPA,GTF2H5,PIK3R2,AGT,IFNG,CHP1,SMARCE1,CEBPB,NFATC4,CCL11,CD3D,BRD7,VIPR1,CSN2,A2M
	Pyridoxal 5'-phosphate Salvage Pathway	2.11	0.25	NaN	MAP2K6,GRK4,FAM20B,MAPK1,MAP3K6,SGK1,GRK5,IRAK1,BRAF,CDK8,PRKAA1,PRKAA2,PRKCE,MAPK7,MAK,ACVR2A
	B Cell Receptor Signaling	2.11	0.19	0.33	MAP2K6,RAP1B,RAC2,RAP2A,MAP3K11,MAPK1,PTK2B,POU2F2,PIK3R5,MAPK13,MAP3K5,FCGR2B,PPP3CB,RPS6KB2,PIK3R2,RASSF5,ATM,ETS1,VAV2,PIK3C2B,APBB1IP,MAP3K6,RRAS,MAP3K13,FGFR1,CREB3L3,NFKB2,NFATC4,ATF2,CALM1 (includes others),FOXO1,INPP5J,BCL10,VAV3,LYN,VAV1,INPP5K
	Hepatic Fibrosis / Hepatic Stellate Cell Activation	2.03	0.19	NaN	ICAM1,MYL6,PDGFA,CXCR3,COL4A2,CCL5,COL17A1,PDGFC,COL26A1,COL15A1,BCL2,COL16A1,COL6A1,IGF1,LBP,COL11A2,AGT,PDGFRB,IFNG,COL19A1,CXCL8,IL4R,IL1RAPL2,MYH14,FGFR1,IL6R,BAMBI,NFKB2,LY96,ACTA2,COL6A3,IGFBP3,CCL21,COL24A1,TNF,A2M
	Fc Epsilon RI Signaling	2.02	0.21	NaN	MAP2K6,VAV2,PIK3C2B,RAC2,FYN,MAPK1,RRAS,PLA2G10,FGFR1,PLA2G1B,PIK3R5,PLA2G3,MAPK13,PLA2G6,INPP5J,VAV3,PLA2G5,LYN,PRKCE,VAV1,PIK3R2,INPP5K,TNF,LCP2,ATM
	Thyroid Cancer Signaling	1.97	0.28	NaN	PPARG,BRAF,CXCL8,RXRG,NTRK2,MAPK1,RRAS,NTRK1,NGF,CTNNB1,TCF7L2
	PKCθ Signaling in T Lymphocytes	1.94	0.20	-1.00	FYN,RAC2,MAP3K11,MAPK1,HLA-A,PIK3R5,MAP3K5,PPP3CB,PIK3R2,ATM,VAV2,PIK3C2B,MAP3K6,RRAS,MAP3K13,FGFR1,CHP1,NFATC4,NFKB2,CD3D,CD3G,CD80,BCL10,VAV3,VAV1,TRA,LCP2
	T Cell Receptor Signaling	1.93	0.21	NaN	VAV2,FYN,PIK3C2B,MAPK1,RRAS,FGFR1,PIK3R5,NFATC4,NFKB2,CD3D,SHB,CALM1 (includes others),CD3G,PTPRH,PPP3CB,BCL10,VAV3,VAV1,PIK3R2,TRA,LCP2,ITK,ATM
	Adipogenesis pathway	1.90	0.20	NaN	FZD10,BMP4,BMP2,FBXW7,HDAC10,SMAD5,KAT2B,LPL,SMO,CEBPA,GTF2H5,CTNNB1,PPARG,ATG5,ARNTL,KAT7,HDAC8,FGFR1,XBP1,FZD9,NFATC4,CEBPB,NR1D2,KAT6B,FOXO1,TNF,RBBP4
	Gαs Signaling	1.88	0.21	1.09	PRKACB,HTR6,RGS2,PTGIR,HTR4,MAPK1,VIPR2,ADCY4,CREB3L3,GNG3,RAPGEF4,CHRM3,ATF2,BRAF,ADCY9,VIPR1,OPRK1,PTH1R,MC1R,PTGER2,GNG5,GNG12,PTGER4
	Th1 Pathway	1.86	0.20	-2.40	MAP2K6,PIK3C2B,IFNG,SOCS3,DLL1,ICAM1,HLA-A,FGFR1,IL6R,PIK3R5,CXCR3,LGALS9,NFATC4,TBX21,CD3D,IL18R1,CD3G,ITGB2,CD80,APH1B,VAV1,CD274,PIK3R2,GATA3,DLL4,TRA,ATM
	TGF-β Signaling	1.83	0.22	0.00	MAP2K6,NODAL,INHA,BMP4,MAPK1,RRAS,FOXH1,BMP2,SMAD6,MAPK13,HOXC9,BMPR1B,SMAD5,ACVR1B,BCL2,IRF7,PIAS4,HNF4A,ACVR2A
	Fcγ Receptor-mediated Phagocytosis in Macrophages and Monocytes	1.83	0.22	-0.89	VAV2,FYN,RAC2,MAPK1,PTK2B,TLN1,NCK1,FCGR1A,PLA2G6,HMOX1,DOCK1,ACTA2,VAV3,LYN,RPS6KB2,PRKCE,ARPC3,VAV1,PIK3R2,LCP2
	PI3K/AKT Signaling	1.76	0.20	-0.82	MAPK1,PPP2R3B,MAP3K5,NOS3,BCL2,YWHAQ,HSP90B1,RPS6KB2,PIK3R2,CTNNB1,ITGA4,ITGB1,RRAS,YWHAB,PPP2R5D,YWHAZ,MDM2,NFKB2,PPP2R5A,GYS2,PPP2CB,INPP5J,FOXO1,INPP5K,SFN
