# Supplementary material for: Integrative analysis of blood and gut microbiota data suggests a non-alcoholic fatty liver disease (NAFLD)-related disorder in French SLAdd minipigs
Source: Sci Rep. 2020 Jan 14;10:234. doi: 10.1038/s41598-019-57127-x (PMC6959234; doi:10.1038/s41598-019-57127-x)
Supplement: Supplementary file 13 — Supplementary information13. [file 41598_2019_57127_MOESM13_ESM.xlsx]

## Sheet: Supplementary table 6
	Supplementary table 6. Table listing all the GO terms found by the ClueGO analysis. The same term can be included in several groups. Pathways related to the spectrum NAFLD are highlighted in pale yellow.
	GOID	GO term	Ontology source	Term p-value	Term p-value corrected with Bonferroni step down	Group p-value	Group p-value corrected with Bonferroni step down	GO levels	GO groups	% associated genes	Nr. genes	Associated genes found
	GO:0000520	Amino sugar and nucleotide sugar metabolism	KEGG_06.07.2015	0.00	0.02	0.00	1.9671115977381926E-5	[-1]	Group00	26.0	13	[CMAH, CMAS, GCK, GFPT2, GNE, GNPDA2, GNPNAT1, MPI, NAGK, NANS, NPL, RENBP, UAP1]
	GO:0004144	Endocytosis	KEGG_06.07.2015	0.00	0.00	0.00	4.470084207330512E-7	[-1]	Group01	17.9	37	[ARFGEF1, ASAP3, CAV3, CHMP2B, CLTA, CXCR4, CYTH2, DNM1, EPS15L1, F2R, FOLR2, GRK3, GRK4, GRK5, GRK7, HSPA6, HSPA8, MDM2, NEDD4L, NTRK1, PARD6B, PDCD6IP, PIP5K1C, PSD, RAB11FIP2, RAB11FIP5, RAB7A, SH3GL1, SLA-1, SLA-3, SLA-5, SLA-7, SMAD6, SMAP1, STAM2, VPS4A, WWP1]
	GO:0004146	Peroxisome	KEGG_06.07.2015	0.00	0.01	0.00	2.1714465881778863E-5	[-1]	Group02	22.0	18	[ABCD3, AGPS, CRAT, EPHX2, GNPAT, GSTK1, HMGCLL1, MVK, NUDT7, PEX11A, PEX3, PEX5, PEX6, PEX7, PHYH, PRDX1, SCP2, SOD1]
	GO:0004360	Axon guidance	KEGG_06.07.2015	0.00	0.01	0.00	2.099312880045916E-5	[-1]	Group03	19.3	23	[ABLIM3, CXCR4, EFNA1, EPHA1, EPHB3, FYN, ITGB1, L1CAM, MAPK1, NFATC4, NTN1, NTNG1, PAK6, PPP3CB, RAC2, RND1, ROBO1, ROCK1, SEMA4F, SEMA6D, SLIT1, SLIT3, UNC5A]
	GO:0000564	Glycerophospholipid metabolism	KEGG_06.07.2015	0.00	0.00	0.00	6.074908648947064E-6	[-1]	Group04	23.3	20	[ACHE, AGPAT3, AGPAT5, CDS2, CEPT1, DGKA, DGKE, DGKI, DGKQ, GNPAT, GPAT4, GPD1L, GPD2, LCAT, LPCAT4, LYPLA2, PLA2G1B, PLA2G3, PLA2G5, PLA2G6]
	GO:0048659	smooth muscle cell proliferation	GO_BiologicalProcess_03.07.2015_09h08	0.00	0.01	0.00	1.819158219020835E-5	[4]	Group05	31.6	12	[AGT, AIF1, APOD, BMP4, CALCRL, CCL5, CTNNB1, ID2, IFNG, IGF1, PPARG, TNF]
	GO:0003008	Ribosome biogenesis in eukaryotes	KEGG_06.07.2015	0.00	0.01	0.00	2.0674194352817205E-5	[-1]	Group06	21.4	18	[BMS1, DROSHA, FBL, GNL3, IMP3, LSG1, NHP2, NOB1, NOP58, NXT2, POP4, RAN, REXO2, RPP25, SBDS, UTP15, UTP18, WDR36]
	GO:0003013	RNA transport	KEGG_06.07.2015	0.00	0.00	0.00	2.6334801675228053E-6	[-1]	Group07	19.1	29	[DDX20, EIF1AX, EIF1B, EIF3E, EIF3J, EIF4G2, GEMIN6, NCBP2, NUP155, NUP160, NUP205, NUP210, NUP50, NUP54, NXT2, PABPC1, POP4, RAN, RANGAP1, RPP25, SEC13, SMN1, STRAP, THOC3, TPR, UBE2I, UPF3A, UPF3B, XPOT]
	GO:0003040	Spliceosome	KEGG_06.07.2015	0.00	0.00	0.00	3.0130016896000327E-7	[-1]	Group08	21.7	28	[CCDC12, CWC15, DHX38, EFTUD2, HNRNPA3, HNRNPM, HSPA6, HSPA8, LSM3, NCBP2, PCBP1, PLRG1, PRPF8, SF3A1, SF3A2, SF3A3, SF3B2, SF3B5, SF3B6, SLU7, SNRPB2, SNRPD1, SNRPE, SNRPG, SRSF6, THOC3, TRA2B, WBP11]
	GO:0003060	Protein export	KEGG_06.07.2015	0.00	0.00	0.00	1.4885115735002511E-5	[-1]	Group09	40.0	10	[HSPA5, SEC11C, SEC61B, SEC62, SPCS1, SPCS2, SPCS3, SRP19, SRP9, SRPRA]
	GO:0004141	Protein processing in endoplasmic reticulum	KEGG_06.07.2015	0.00	0.00	0.00	5.08313074903433E-12	[-1]	Group10	24.8	40	[ATF6, BAG1, BAG2, BCL2, CALR, CAPN1, DERL1, DNAJB1, DNAJB11, DNAJB12, DNAJC1, EIF2AK3, GANAB, HSP90B1, HSPA5, HSPA6, HSPA8, LMAN1, MAP3K5, MBTPS1, MBTPS2, MOGS, PDIA3, RPN1, RPN2, SEC13, SEC23A, SEC31A, SEC31B, SEC61B, SEC62, SELENOS, SSR4, TRAM1, TXNDC5, UBE2D3, UBE2J1, UBQLN4, XBP1, YOD1]
	GO:0003010	Ribosome	KEGG_06.07.2015	0.00	0.00	0.00	1.6376321719381363E-7	[-1]	Group11	37.9	55	[MRPL17, MRPL18, MRPL19, MRPL20, MRPL24, MRPL3, MRPL33, MRPS10, MRPS7, RPL10A, RPL11, RPL12, RPL14, RPL21, RPL22, RPL23, RPL24, RPL26, RPL26L1, RPL27, RPL27A, RPL30, RPL31, RPL32, RPL34, RPL35, RPL36AL, RPL38, RPL39, RPL4, RPL5, RPL6, RPL7, RPL9, RPLP1, RPLP2, RPS11, RPS12, RPS16, RPS17, RPS18, RPS20, RPS21, RPS23, RPS24, RPS26, RPS27A, RPS28, RPS3, RPS3A, RPS4X, RPS6, RPS7, RPS8, RSL24D1]
	GO:0006412	translation	GO_BiologicalProcess_03.07.2015_09h08	0.00	0.03	0.00	1.6376321719381363E-7	[5, 6]	Group11	11.6	64	[APP, ATM, BCL3, DTD1, DTD2, EEF1B2, EIF1AD, EIF1B, IARS, IMP3, LOC100523526, METTL14, MRPL17, MRPL18, MRPL19, MRPL20, MRPL24, MRPL3, MRPS7, MTRF1, NCK1, PTCD3, QRSL1, RGS2, RPL11, RPL14, RPL21, RPL22, RPL23, RPL26, RPL27, RPL30, RPL31, RPL32, RPL34, RPL35, RPL36AL, RPL38, RPL39, RPL6, RPL9, RPLP1, RPLP2, RPS11, RPS12, RPS16, RPS17, RPS18, RPS20, RPS21, RPS23, RPS26, RPS28, RPS3, RPS4X, RPS6KB2, …
	GO:0004060	Cytokine-cytokine receptor interaction	KEGG_06.07.2015	0.00	0.00	0.00	2.1114616325065613E-14	[-1]	Group12	17.1	38	[ACKR3, ACVR1B, ACVR2A, BMPR1B, CCL11, CCL20, CCL21, CCL27, CCL5, CCR9, CD70, CSF2RB, CSF3, CSF3R, CXCL10, CXCL13, CXCL16, CXCL8, CXCR3, CXCR4, IFNG, IL15, IL15RA, IL18R1, IL20RA, IL22RA1, IL4R, IL6R, LOC397451, OSM, PDGFA, PPBP, TNF, TNFRSF17, TNFRSF21, TNFSF12, TNFSF13, XCR1]
	GO:0004062	Chemokine signaling pathway	KEGG_06.07.2015	0.00	0.00	0.00	2.1114616325065613E-14	[-1]	Group12	23.6	41	[ADCY4, ADCY9, BRAF, CCL11, CCL17, CCL20, CCL21, CCL22, CCL27, CCL5, CCR9, CRKL, CXCL10, CXCL13, CXCL16, CXCL2, CXCL8, CXCR3, CXCR4, GNG12, GNG3, GNG5, GRK3, GRK4, GRK5, GRK7, ITK, LYN, MAPK1, PIK3R2, PIK3R5, PPBP, PTK2B, RAC2, RAP1B, RASGRP2, ROCK1, VAV1, VAV2, VAV3, XCR1]
	GO:0004672	Intestinal immune network for IgA production	KEGG_06.07.2015	0.00	0.02	0.00	2.1114616325065613E-14	[-1]	Group12	27.9	12	[AICDA, CCR9, CD80, CXCR4, IL15, IL15RA, ITGA4, LOC396781, MADCAM1, PIGR, TNFRSF17, TNFSF13]
	GO:0003008	system process	GO_BiologicalProcess_03.07.2015_09h08	0.00	0.00	0.00	2.1119924684161074E-8	[3]	Group13	3.0	63	[ACTA2, ACTN2, ACVRL1, ADM, ADRA2A, ADRA2B, AGT, APOA2, APOA5, APP, AQP2, AQP3, AQP5, ATP1A2, AVP, BMP4, CALCB, CALM2, CHRM3, CHRNB1, COX2, CRP, CYSLTR1, DNAJC19, FGF10, FYN, FZD9, GAL, GPD1L, GRK7, HRH1, ID2, IFNG, IGF1, JCHAIN, KCNN4, LUM, MANF, MYL6, NOS3, NPY, NR1H2, NR4A3, OPRK1, OPRL1, OPRM1, PGAM2, PI16, POMC, PPARG, PPEF1, PRCP, RAB3A, RGS2, RPL38, SERPINE2, SOD1, TBR1, TFF2, TMOD3, TMOD4…
	GO:0050877	neurological system process	GO_BiologicalProcess_03.07.2015_09h08	0.00	0.00	0.00	2.1119924684161074E-8	[4]	Group13	1.5	24	[AGT, APP, ATP1A2, CALCB, CHRNB1, DNAJC19, FYN, FZD9, GRK7, HRH1, IFNG, LUM, MANF, NR4A3, OPRK1, OPRL1, OPRM1, PPEF1, RAB3A, RPL38, SERPINE2, SOD1, TBR1, TUB]
	GO:0007600	sensory perception	GO_BiologicalProcess_03.07.2015_09h08	0.00	0.00	0.00	2.1119924684161074E-8	[5]	Group13	1.1	15	[CALCB, DNAJC19, FYN, GRK7, HRH1, LUM, OPRK1, OPRL1, OPRM1, PPEF1, RAB3A, RPL38, SERPINE2, SOD1, TUB]
	GO:0007186	G-protein coupled receptor signaling pathway	GO_BiologicalProcess_03.07.2015_09h08	0.00	0.00	0.00	2.1119924684161074E-8	[5, 6]	Group13	3.4	63	[ACKR3, ADM, ADRA2A, ADRA2B, AGT, CALCB, CALCRL, CCL22, CCL5, CCR9, CCRL2, CHRM3, CMKLR1, CXCL13, CXCL2, CXCL8, CXCR3, CXCR4, CYSLTR1, DGKA, FZD10, FZD9, GAL, GHSR, GPR17, GPR180, GPR26, GPR4, GPR55, GPR65, GRK4, GRK5, GRK7, HCRT, HRH1, HTR6, LPAR3, LPAR4, LTB4R2, MC1R, MGRN1, NPY, NPY2R, OPRK1, OPRL1, OPRM1, P2RY4, PIK3R5, POMC, PPBP, PTGER2, PTH1R, RAC2, RAMP1, RGS18, RGS2, S1PR3, SMO, SSTR3, T…
	GO:0000190	Oxidative phosphorylation	KEGG_06.07.2015	0.00	0.00	0.00	6.149611225014373E-19	[-1]	Group14	25.9	35	[ATP4A, ATP4B, ATP5G1, ATP5G2, ATP5J2, ATP5O, ATP6, ATP6V0D2, ATP6V1C1, ATP6V1C2, ATP6V1E1, ATP8, COX1, COX2, COX3, COX6B, COX6C, COX7C, COX8H, ND1, ND2, ND3, ND4, ND5, NDUFA1, NDUFA12, NDUFA2, NDUFA4, NDUFA6, NDUFA7, NDUFB1, NDUFC2, NDUFS3, SDHD, UQCR10]
	GO:0004152	AMPK signaling pathway	KEGG_06.07.2015	0.00	0.00	0.00	6.149611225014373E-19	[-1]	Group14	22.9	27	[ADIPOR1, ADIPOR2, CAMKK2, CD36, CREB3L3, CRTC2, EEF2K, FOXO1, G6PC3, GYS2, HNF4A, IGF1, INSR, LIPE, PCK1, PFKM, PIK3R2, PIK3R5, PPARG, PPP2CB, PPP2R5A, PPP2R5D, PRKAA1, PRKAA2, RPS6KB2, SCD5, STRADB]
	GO:0004932	Non-alcoholic fatty liver disease (NAFLD)	KEGG_06.07.2015	0.00	0.00	0.00	6.149611225014373E-19	[-1]	Group14	21.3	34	[ADIPOR1, ADIPOR2, CEBPA, COX1, COX2, COX3, COX6B, COX6C, COX7C, COX8H, CXCL8, CYCS, EIF2AK3, IL6R, INSR, MAP3K5, NDUFA1, NDUFA12, NDUFA2, NDUFA4, NDUFA6, NDUFA7, NDUFB1, NDUFC2, NDUFS3, PIK3R2, PIK3R5, PRKAA1, PRKAA2, SDHD, SOCS3, TNF, UQCR10, XBP1]
	GO:0005010	Alzheimer's disease	KEGG_06.07.2015	0.00	0.00	0.00	6.149611225014373E-19	[-1]	Group14	22.9	40	[ADAM10, APOE, APP, ATF6, ATP2A2, ATP5G1, ATP5G2, ATP5O, ATP6, ATP8, BACE1, BACE2, CALM2, CAPN1, CASP9, COX1, COX2, COX3, COX6B, COX6C, COX7C, COX8H, CYCS, EIF2AK3, IDE, LPL, MAPK1, NDUFA1, NDUFA12, NDUFA2, NDUFA4, NDUFA6, NDUFA7, NDUFB1, NDUFC2, NDUFS3, PPP3CB, SDHD, TNF, UQCR10]
	GO:0005012	Parkinson's disease	KEGG_06.07.2015	0.00	0.00	0.00	6.149611225014373E-19	[-1]	Group14	21.9	33	[ATP5G1, ATP5G2, ATP5O, ATP6, ATP8, CASP9, COX1, COX2, COX3, COX6B, COX6C, COX7C, COX8H, CYCS, ND1, ND2, ND3, ND4, ND5, NDUFA1, NDUFA12, NDUFA2, NDUFA4, NDUFA6, NDUFA7, NDUFB1, NDUFC2, NDUFS3, SDHD, SLC25A4, SLC25A6, UBE2J1, UQCR10]
	GO:0005016	Huntington's disease	KEGG_06.07.2015	0.00	0.00	0.00	6.149611225014373E-19	[-1]	Group14	17.1	34	[ATP5G1, ATP5G2, ATP5O, ATP6, ATP8, CASP9, CLTA, COX1, COX2, COX3, COX6B, COX6C, COX7C, COX8H, CREB3L3, CYCS, DNAI2, NDUFA1, NDUFA12, NDUFA2, NDUFA4, NDUFA6, NDUFA7, NDUFB1, NDUFC2, NDUFS3, PPARG, REST, SDHD, SLC25A4, SLC25A6, SOD1, TFAM, UQCR10]
	GO:0004062	Chemokine signaling pathway	KEGG_06.07.2015	0.00	0.00	0.00	6.177467344355379E-11	[-1]	Group15	23.6	41	[ADCY4, ADCY9, BRAF, CCL11, CCL17, CCL20, CCL21, CCL22, CCL27, CCL5, CCR9, CRKL, CXCL10, CXCL13, CXCL16, CXCL2, CXCL8, CXCR3, CXCR4, GNG12, GNG3, GNG5, GRK3, GRK4, GRK5, GRK7, ITK, LYN, MAPK1, PIK3R2, PIK3R5, PPBP, PTK2B, RAC2, RAP1B, RASGRP2, ROCK1, VAV1, VAV2, VAV3, XCR1]
	GO:0004080	Neuroactive ligand-receptor interaction	KEGG_06.07.2015	0.00	0.01	0.00	6.177467344355379E-11	[-1]	Group15	14.6	39	[ADRA2A, ADRA2B, CALCRL, CHRM3, CHRNB1, CRHR2, CYSLTR1, F2R, GABRR2, GHSR, GRIA1, GRIA3, GRID1, GRM2, HRH1, HTR1B, HTR4, HTR6, LPAR3, LPAR4, LTB4R2, MC1R, NPY2R, OPRD1, OPRK1, OPRL1, OPRM1, P2RX3, P2RY4, PTGER2, PTGER4, PTGIR, PTH1R, S1PR3, SSTR3, TACR3, TRHR, VIPR1, VIPR2]
	GO:0050794	regulation of cellular process	GO_BiologicalProcess_03.07.2015_09h08	0.00	0.00	0.00	6.177467344355379E-11	[2, 3]	Group15	5.2	500	[AATF, ABHD2, ACHE, ACKR3, ACR, ACTN2, ACVR1B, ACVRL1, ADIPOR1, ADIPOR2, ADM, ADRA2A, ADRA2B, AGT, AIF1, API5, APIP, APOA2, APOA5, APOD, APP, AREL1, ARF4, ARFGEF1, ARHGEF10, ARID5A, ARIH2, ARL1, ARL11, ARL4A, ARMCX3, ARPC3, ASB11, ASB4, ASB8, ASPN, ATF2, ATF5, ATG3, ATM, ATN1, ATP6V1C2, AURKB, BCL10, BCL2L15, BCL3, BCO2, BLOC1S5, BMP4, BPIFA1, BRCC3, BST1, BUB3, C2CD4B, C4BPB, CACNG1, CALCB, CALC…
	GO:0003008	system process	GO_BiologicalProcess_03.07.2015_09h08	0.00	0.00	0.00	6.177467344355379E-11	[3]	Group15	3.0	63	[ACTA2, ACTN2, ACVRL1, ADM, ADRA2A, ADRA2B, AGT, APOA2, APOA5, APP, AQP2, AQP3, AQP5, ATP1A2, AVP, BMP4, CALCB, CALM2, CHRM3, CHRNB1, COX2, CRP, CYSLTR1, DNAJC19, FGF10, FYN, FZD9, GAL, GPD1L, GRK7, HRH1, ID2, IFNG, IGF1, JCHAIN, KCNN4, LUM, MANF, MYL6, NOS3, NPY, NR1H2, NR4A3, OPRK1, OPRL1, OPRM1, PGAM2, PI16, POMC, PPARG, PPEF1, PRCP, RAB3A, RGS2, RPL38, SERPINE2, SOD1, TBR1, TFF2, TMOD3, TMOD4…
	GO:0007154	cell communication	GO_BiologicalProcess_03.07.2015_09h08	0.00	0.00	0.00	6.177467344355379E-11	[3]	Group15	4.9	289	[ACHE, ACKR3, ACTN2, ACVR1B, ACVRL1, ADIPOR1, ADIPOR2, ADM, ADRA2A, ADRA2B, AGT, AIF1, APBA3, APIP, APOD, APP, AQP2, ARF4, ARFGEF1, ARHGEF10, ARL1, ARL11, ARL4A, ASB11, ASB4, ASB8, ASPN, ATG12, ATG3, ATG9A, ATP6V1C2, BCL3, BMP4, C2CD4B, CALCB, CALCRL, CALR, CASP9, CCDC47, CCL22, CCL5, CCNE1, CCR9, CCRL2, CD274, CD3D, CD3G, CD63, CD70, CDC42EP1, CDC42EP3, CHI3L1, CHRM3, CHRNB1, CLCN3, CLEC7A, CLST…
	GO:0007165	signal transduction	GO_BiologicalProcess_03.07.2015_09h08	0.00	0.00	0.00	6.177467344355379E-11	[3, 4]	Group15	4.8	262	[ACKR3, ACTN2, ACVR1B, ACVRL1, ADIPOR1, ADIPOR2, ADM, ADRA2A, ADRA2B, AGT, AIF1, APIP, APOD, APP, ARF4, ARFGEF1, ARHGEF10, ARL1, ARL11, ARL4A, ASB11, ASB4, ASB8, ASPN, ATP6V1C2, BCL3, BMP4, CALCB, CALCRL, CALR, CASP9, CCDC47, CCL22, CCL5, CCNE1, CCR9, CCRL2, CD274, CD3D, CD3G, CD63, CD70, CDC42EP1, CDC42EP3, CHI3L1, CHRM3, CHRNB1, CLEC7A, CMKLR1, CNOT9, COPS8, CTNNB1, CXCL13, CXCL2, CXCL8, CXCR3,…
	GO:0007166	cell surface receptor signaling pathway	GO_BiologicalProcess_03.07.2015_09h08	0.00	0.00	0.00	6.177467344355379E-11	[4, 5]	Group15	4.3	152	[ACKR3, ACVR1B, ACVRL1, ADIPOR1, ADIPOR2, ADM, ADRA2A, ADRA2B, AGT, APOD, APP, ASPN, ATP6V1C2, BMP4, CALCB, CALCRL, CCL22, CCL5, CCNE1, CCR9, CCRL2, CD274, CD3D, CD3G, CD63, CD70, CHRM3, CMKLR1, CNOT9, CTNNB1, CXCL13, CXCL2, CXCL8, CXCR3, CXCR4, CYSLTR1, DGKA, DLL1, DLL4, DUOX1, DUSP3, EFNA1, ENG, EPHA1, EPHB3, FCGR1A, FGF10, FGFR1, FOXO1, FYN, FZD10, FZD9, GAL, GHSR, GPR17, GPR180, GPR26, GPR4, …
	GO:0007186	G-protein coupled receptor signaling pathway	GO_BiologicalProcess_03.07.2015_09h08	0.00	0.00	0.00	6.177467344355379E-11	[5, 6]	Group15	3.4	63	[ACKR3, ADM, ADRA2A, ADRA2B, AGT, CALCB, CALCRL, CCL22, CCL5, CCR9, CCRL2, CHRM3, CMKLR1, CXCL13, CXCL2, CXCL8, CXCR3, CXCR4, CYSLTR1, DGKA, FZD10, FZD9, GAL, GHSR, GPR17, GPR180, GPR26, GPR4, GPR55, GPR65, GRK4, GRK5, GRK7, HCRT, HRH1, HTR6, LPAR3, LPAR4, LTB4R2, MC1R, MGRN1, NPY, NPY2R, OPRK1, OPRL1, OPRM1, P2RY4, PIK3R5, POMC, PPBP, PTGER2, PTH1R, RAC2, RAMP1, RGS18, RGS2, S1PR3, SMO, SSTR3, T…
	GO:0004510	Focal adhesion	KEGG_06.07.2015	0.00	0.00	0.00	2.2893365324519028E-17	[-1]	Group16	19.6	38	[ACTN1, ACTN2, ACTN4, BCL2, BRAF, CAV3, COL11A2, COL4A2, COL6A3, CRKL, CTNNB1, FYN, IGF1, ITGA11, ITGA4, ITGAV, ITGB1, ITGB8, LAMB1, LAMB2, MAPK1, PAK6, PDGFA, PDGFC, PIK3R2, PIK3R5, PPP1CB, PPP1CC, PPP1R12C, RAC2, RAP1B, ROCK1, SPP1, TLN1, VAV1, VAV2, VAV3, VCL]
	GO:0004520	Adherens junction	KEGG_06.07.2015	0.00	0.00	0.00	2.2893365324519028E-17	[-1]	Group16	23.9	17	[ACTN1, ACTN2, ACTN4, CTNNB1, FGFR1, FYN, INSR, LMO7, MAPK1, NLK, PTPRF, PTPRJ, RAC2, SORBS1, SSX2IP, TCF7L2, VCL]
	GO:0004670	Leukocyte transendothelial migration	KEGG_06.07.2015	0.00	0.00	0.00	2.2893365324519028E-17	[-1]	Group16	25.2	30	[ACTN1, ACTN2, ACTN4, CLDN10, CLDN15, CLDN16, CLDN18, CLDN2, CLDN6, CLDN8, CTNNB1, CXCR4, ICAM1, ITGA4, ITGB1, ITGB2, ITK, OCLN, PIK3R2, PIK3R5, PTK2B, RAC2, RAP1B, RAPGEF4, RASSF5, ROCK1, VAV1, VAV2, VAV3, VCL]
	GO:0004810	Regulation of actin cytoskeleton	KEGG_06.07.2015	0.00	0.00	0.00	2.2893365324519028E-17	[-1]	Group16	18.2	36	[ACTN1, ACTN2, ACTN4, ARPC3, BRAF, CHRM3, CRKL, F2R, FGF10, FGFR1, GNG12, ITGA11, ITGA4, ITGAV, ITGB1, ITGB2, ITGB8, MAPK1, MOS, NCKAP1, PAK6, PDGFA, PDGFC, PIK3R2, PIK3R5, PIP5K1C, PPP1CB, PPP1CC, PPP1R12C, RAC2, ROCK1, RRAS, VAV1, VAV2, VAV3, VCL]
	GO:0005215	Prostate cancer	KEGG_06.07.2015	0.00	0.02	0.00	2.2893365324519028E-17	[-1]	Group16	21.2	18	[BCL2, BRAF, CASP9, CCNE1, CREB3L3, CTNNB1, E2F1, FGFR1, FOXO1, HSP90B1, IGF1, MAPK1, MDM2, PDGFA, PDGFC, PIK3R2, PIK3R5, TCF7L2]
	GO:0005216	Thyroid cancer	KEGG_06.07.2015	0.00	0.04	0.00	2.2893365324519028E-17	[-1]	Group16	34.6	9	[BRAF, CTNNB1, MAPK1, NCOA4, NTRK1, PPARG, RXRG, TCF7L2, TPR]
	GO:0005412	Arrhythmogenic right ventricular cardiomyopathy (ARVC)	KEGG_06.07.2015	0.00	0.04	0.00	2.2893365324519028E-17	[-1]	Group16	22.4	15	[ACTN1, ACTN2, ACTN4, CACNA2D1, CACNB3, CACNG1, CACNG5, CTNNB1, ITGA11, ITGA4, ITGAV, ITGB1, ITGB8, SGCG, TCF7L2]
	GO:0005414	Dilated cardiomyopathy	KEGG_06.07.2015	0.00	0.05	0.00	2.2893365324519028E-17	[-1]	Group16	20.2	17	[ADCY4, ADCY9, CACNA2D1, CACNB3, CACNG1, CACNG5, IGF1, ITGA11, ITGA4, ITGAV, ITGB1, ITGB8, LOC396781, SGCG, TNF, TPM2, TTN]
	GO:0004022	cGMP-PKG signaling pathway	KEGG_06.07.2015	0.00	0.01	0.00	5.740125287672667E-29	[-1]	Group17	16.8	28	[ADCY4, ADCY9, ADRA2A, ADRA2B, ATF2, ATP1A2, ATP2A2, CALM2, CREB3L3, GUCY1B3, INSR, KCNJ8, KCNMB1, KCNU1, MAPK1, NFATC4, NOS3, OPRD1, PIK3R2, PIK3R5, PPP1CB, PPP1CC, PPP3CB, PRKCE, RGS2, ROCK1, SLC25A4, SLC25A6]
	GO:0004064	NF-kappa B signaling pathway	KEGG_06.07.2015	0.00	0.03	0.00	5.740125287672667E-29	[-1]	Group17	20.2	18	[ATM, BCL10, BCL2, CCL21, CXCL8, ICAM1, IRAK1, LBP, LOC396781, LY96, LYN, NFKB2, PIAS4, TICAM2, TNF, TRAF5, TRIM25, UBE2I]
	GO:0004514	Cell adhesion molecules (CAMs)	KEGG_06.07.2015	0.00	0.00	0.00	5.740125287672667E-29	[-1]	Group17	22.1	32	[CD274, CD6, CD80, CLDN10, CLDN15, CLDN16, CLDN18, CLDN2, CLDN6, CLDN8, ICAM1, ICAM2, ITGA4, ITGAV, ITGB1, ITGB2, ITGB8, L1CAM, MADCAM1, MPZL1, NRCAM, NTNG1, OCLN, PTPRF, SDC2, SDC4, SIGLEC1, SLA-1, SLA-3, SLA-5, SLA-7, SPN]
	GO:0004650	Natural killer cell mediated cytotoxicity	KEGG_06.07.2015	0.00	0.00	0.00	5.740125287672667E-29	[-1]	Group17	20.4	22	[BRAF, CD244, FYN, HCST, ICAM1, ICAM2, IFNG, ITGB2, KIR2DL1, LCP2, LOC396781, MAPK1, PIK3R2, PIK3R5, PPP3CB, PTK2B, RAC2, TNF, ULBP1, VAV1, VAV2, VAV3]
	GO:0004670	Leukocyte transendothelial migration	KEGG_06.07.2015	0.00	0.00	0.00	5.740125287672667E-29	[-1]	Group17	25.2	30	[ACTN1, ACTN2, ACTN4, CLDN10, CLDN15, CLDN16, CLDN18, CLDN2, CLDN6, CLDN8, CTNNB1, CXCR4, ICAM1, ITGA4, ITGB1, ITGB2, ITK, OCLN, PIK3R2, PIK3R5, PTK2B, RAC2, RAP1B, RAPGEF4, RASSF5, ROCK1, VAV1, VAV2, VAV3, VCL]
	GO:0005160	Hepatitis C	KEGG_06.07.2015	0.00	0.05	0.00	5.740125287672667E-29	[-1]	Group17	17.3	22	[BRAF, CLDN10, CLDN15, CLDN16, CLDN18, CLDN2, CLDN6, CLDN8, CXCL8, EIF2AK3, EIF3E, IFIT1, IRF7, MAPK1, OAS1, OCLN, PIK3R2, PIK3R5, PPP2CB, RNASEL, SOCS3, TNF]
	GO:0005166	HTLV-I infection	KEGG_06.07.2015	0.00	0.00	0.00	5.740125287672667E-29	[-1]	Group17	18.3	46	[ADCY4, ADCY9, ANAPC7, ATF2, ATM, ATR, BUB3, CALR, CD3D, CD3G, CRTC2, CRTC3, CTNNB1, E2F1, ETS1, FZD10, FZD9, ICAM1, IL15, IL15RA, ITGB2, KAT2B, NFATC4, NFKB2, PCNA, PDGFA, PIK3R2, PIK3R5, POLD3, POLE3, POLE4, PPP3CB, PTTG1, RAN, RRAS, SLA-1, SLA-3, SLA-5, SLA-7, SLC25A4, SLC25A6, SPI1, TLN1, TNF, TP53INP1, XBP1]
	GO:0005169	Epstein-Barr virus infection	KEGG_06.07.2015	0.00	0.00	0.00	5.740125287672667E-29	[-1]	Group17	17.5	33	[ATF2, BCL2, EIF2AK3, HSPA6, HSPA8, ICAM1, IFNG, IRAK1, LOC396781, LYN, MAP2K6, MDM2, NFKB2, PIK3R2, PIK3R5, POLR3B, POLR3D, POLR3F, PSMD13, PSMD14, PSMD7, PTMA, RAN, SLA-1, SLA-3, SLA-5, SLA-7, SPI1, SPN, TRAF5, YWHAB, YWHAQ, YWHAZ]
	GO:0005416	Viral myocarditis	KEGG_06.07.2015	0.00	0.01	0.00	5.740125287672667E-29	[-1]	Group17	24.2	15	[CASP9, CD80, CXADR, CYCS, EIF4G2, FYN, ICAM1, ITGB2, LOC396781, RAC2, SGCG, SLA-1, SLA-3, SLA-5, SLA-7]
	GO:0004022	cGMP-PKG signaling pathway	KEGG_06.07.2015	0.00	0.01	0.00	1.4033148904572462E-33	[-1]	Group18	16.8	28	[ADCY4, ADCY9, ADRA2A, ADRA2B, ATF2, ATP1A2, ATP2A2, CALM2, CREB3L3, GUCY1B3, INSR, KCNJ8, KCNMB1, KCNU1, MAPK1, NFATC4, NOS3, OPRD1, PIK3R2, PIK3R5, PPP1CB, PPP1CC, PPP3CB, PRKCE, RGS2, ROCK1, SLC25A4, SLC25A6]
	GO:0004024	cAMP signaling pathway	KEGG_06.07.2015	0.00	0.01	0.00	1.4033148904572462E-33	[-1]	Group18	15.9	32	[ADCY4, ADCY9, ATP1A2, BRAF, CALM2, CREB3L3, F2R, GHSR, GLI1, GRIA1, GRIA3, HTR1B, HTR4, HTR6, LIPE, MAPK1, NPY, PDE4A, PIK3R2, PIK3R5, PPP1CB, PPP1CC, PTGER2, RAC2, RAP1B, RAPGEF4, ROCK1, RRAS, VAV1, VAV2, VAV3, VIPR2]
	GO:0004151	PI3K-Akt signaling pathway	KEGG_06.07.2015	0.00	0.00	0.00	1.4033148904572462E-33	[-1]	Group18	18.3	60	[ANGPT2, ATF2, BCL2, CASP9, CCNE1, COL11A2, COL4A2, COL6A3, CREB3L3, CRTC2, CSF3, CSF3R, DDIT4, EFNA1, F2R, FGF10, FGFR1, G6PC3, GNG12, GNG3, GNG5, GYS2, HSP90B1, IGF1, IL4R, IL6R, INSR, ITGA11, ITGA4, ITGAV, ITGB1, ITGB8, LAMB1, LAMB2, LOC396781, LPAR3, LPAR4, MAPK1, MDM2, NGF, NOS3, OSM, PCK1, PDGFA, PDGFC, PIK3R2, PIK3R5, PPP2CB, PPP2R5A, PPP2R5D, PRKAA1, PRKAA2, RBL2, RPS6, RPS6KB2, SGK1, SPP…
	GO:0004152	AMPK signaling pathway	KEGG_06.07.2015	0.00	0.00	0.00	1.4033148904572462E-33	[-1]	Group18	22.9	27	[ADIPOR1, ADIPOR2, CAMKK2, CD36, CREB3L3, CRTC2, EEF2K, FOXO1, G6PC3, GYS2, HNF4A, IGF1, INSR, LIPE, PCK1, PFKM, PIK3R2, PIK3R5, PPARG, PPP2CB, PPP2R5A, PPP2R5D, PRKAA1, PRKAA2, RPS6KB2, SCD5, STRADB]
	GO:0004666	Fc gamma R-mediated phagocytosis	KEGG_06.07.2015	0.00	0.01	0.00	1.4033148904572462E-33	[-1]	Group18	22.0	18	[ARPC3, ASAP3, CRKL, FCGR1A, FCGR2B, LOC396781, LYN, MAPK1, PIK3R2, PIK3R5, PIP5K1C, PRKCE, RAC2, RPS6KB2, SPHK1, VAV1, VAV2, VAV3]
	GO:0004910	Insulin signaling pathway	KEGG_06.07.2015	0.00	0.00	0.00	1.4033148904572462E-33	[-1]	Group18	20.5	27	[BRAF, CALM2, CRKL, FOXO1, G6PC3, GCK, GYS2, INSR, LIPE, MAPK1, PCK1, PHKA1, PHKB, PIK3R2, PIK3R5, PPP1CB, PPP1CC, PPP1R3D, PPP1R3F, PRKAA1, PRKAA2, PTPRF, PYGM, RPS6, RPS6KB2, SOCS3, SORBS1]
	GO:0004921	Oxytocin signaling pathway	KEGG_06.07.2015	0.00	0.00	0.00	1.4033148904572462E-33	[-1]	Group18	17.4	28	[ADCY4, ADCY9, CACNA2D1, CACNB3, CACNG1, CACNG5, CALM2, CAMKK2, EEF2K, GUCY1B3, KCNJ5, MAPK1, MAPK7, MYL6, NFATC4, NOS3, OXT, PIK3R2, PIK3R5, PPP1CB, PPP1CC, PPP1R12C, PPP3CB, PRKAA1, PRKAA2, RCAN1, RGS2, ROCK1]
	GO:0004922	Glucagon signaling pathway	KEGG_06.07.2015	0.00	0.01	0.00	1.4033148904572462E-33	[-1]	Group18	20.8	20	[ATF2, CALM2, CREB3L3, CRTC2, FOXO1, G6PC3, GCK, GYS2, LDHA, PCK1, PDHB, PGAM2, PHKA1, PHKB, PPP3CB, PPP4R3B, PRKAA1, PRKAA2, PYGM, SIK2]
	GO:0004932	Non-alcoholic fatty liver disease (NAFLD)	KEGG_06.07.2015	0.00	0.00	0.00	1.4033148904572462E-33	[-1]	Group18	21.3	34	[ADIPOR1, ADIPOR2, CEBPA, COX1, COX2, COX3, COX6B, COX6C, COX7C, COX8H, CXCL8, CYCS, EIF2AK3, IL6R, INSR, MAP3K5, NDUFA1, NDUFA12, NDUFA2, NDUFA4, NDUFA6, NDUFA7, NDUFB1, NDUFC2, NDUFS3, PIK3R2, PIK3R5, PRKAA1, PRKAA2, SDHD, SOCS3, TNF, UQCR10, XBP1]
	GO:0005215	Prostate cancer	KEGG_06.07.2015	0.00	0.02	0.00	1.4033148904572462E-33	[-1]	Group18	21.2	18	[BCL2, BRAF, CASP9, CCNE1, CREB3L3, CTNNB1, E2F1, FGFR1, FOXO1, HSP90B1, IGF1, MAPK1, MDM2, PDGFA, PDGFC, PIK3R2, PIK3R5, TCF7L2]
	GO:0004015	Rap1 signaling pathway	KEGG_06.07.2015	0.00	0.00	0.00	6.525672404425447E-41	[-1]	Group19	18.4	38	[ADCY4, ADCY9, ANGPT2, APBB1IP, BRAF, CALM2, CRKL, CTNNB1, DOCK4, EFNA1, F2R, FGF10, FGFR1, IGF1, INSR, ITGB1, ITGB2, LCP2, LPAR3, LPAR4, MAGI2, MAP2K6, MAPK1, NGF, PARD6B, PDGFA, PDGFC, PIK3R2, PIK3R5, RAC2, RALA, RAP1B, RAPGEF4, RASGRP2, RASSF5, RRAS, SIPA1L2, TLN1]
	GO:0004062	Chemokine signaling pathway	KEGG_06.07.2015	0.00	0.00	0.00	6.525672404425447E-41	[-1]	Group19	23.6	41	[ADCY4, ADCY9, BRAF, CCL11, CCL17, CCL20, CCL21, CCL22, CCL27, CCL5, CCR9, CRKL, CXCL10, CXCL13, CXCL16, CXCL2, CXCL8, CXCR3, CXCR4, GNG12, GNG3, GNG5, GRK3, GRK4, GRK5, GRK7, ITK, LYN, MAPK1, PIK3R2, PIK3R5, PPBP, PTK2B, RAC2, RAP1B, RASGRP2, ROCK1, VAV1, VAV2, VAV3, XCR1]
	GO:0004151	PI3K-Akt signaling pathway	KEGG_06.07.2015	0.00	0.00	0.00	6.525672404425447E-41	[-1]	Group19	18.3	60	[ANGPT2, ATF2, BCL2, CASP9, CCNE1, COL11A2, COL4A2, COL6A3, CREB3L3, CRTC2, CSF3, CSF3R, DDIT4, EFNA1, F2R, FGF10, FGFR1, G6PC3, GNG12, GNG3, GNG5, GYS2, HSP90B1, IGF1, IL4R, IL6R, INSR, ITGA11, ITGA4, ITGAV, ITGB1, ITGB8, LAMB1, LAMB2, LOC396781, LPAR3, LPAR4, MAPK1, MDM2, NGF, NOS3, OSM, PCK1, PDGFA, PDGFC, PIK3R2, PIK3R5, PPP2CB, PPP2R5A, PPP2R5D, PRKAA1, PRKAA2, RBL2, RPS6, RPS6KB2, SGK1, SPP…
	GO:0004152	AMPK signaling pathway	KEGG_06.07.2015	0.00	0.00	0.00	6.525672404425447E-41	[-1]	Group19	22.9	27	[ADIPOR1, ADIPOR2, CAMKK2, CD36, CREB3L3, CRTC2, EEF2K, FOXO1, G6PC3, GYS2, HNF4A, IGF1, INSR, LIPE, PCK1, PFKM, PIK3R2, PIK3R5, PPARG, PPP2CB, PPP2R5A, PPP2R5D, PRKAA1, PRKAA2, RPS6KB2, SCD5, STRADB]
	GO:0004510	Focal adhesion	KEGG_06.07.2015	0.00	0.00	0.00	6.525672404425447E-41	[-1]	Group19	19.6	38	[ACTN1, ACTN2, ACTN4, BCL2, BRAF, CAV3, COL11A2, COL4A2, COL6A3, CRKL, CTNNB1, FYN, IGF1, ITGA11, ITGA4, ITGAV, ITGB1, ITGB8, LAMB1, LAMB2, MAPK1, PAK6, PDGFA, PDGFC, PIK3R2, PIK3R5, PPP1CB, PPP1CC, PPP1R12C, RAC2, RAP1B, ROCK1, SPP1, TLN1, VAV1, VAV2, VAV3, VCL]
	GO:0004520	Adherens junction	KEGG_06.07.2015	0.00	0.00	0.00	6.525672404425447E-41	[-1]	Group19	23.9	17	[ACTN1, ACTN2, ACTN4, CTNNB1, FGFR1, FYN, INSR, LMO7, MAPK1, NLK, PTPRF, PTPRJ, RAC2, SORBS1, SSX2IP, TCF7L2, VCL]
	GO:0004810	Regulation of actin cytoskeleton	KEGG_06.07.2015	0.00	0.00	0.00	6.525672404425447E-41	[-1]	Group19	18.2	36	[ACTN1, ACTN2, ACTN4, ARPC3, BRAF, CHRM3, CRKL, F2R, FGF10, FGFR1, GNG12, ITGA11, ITGA4, ITGAV, ITGB1, ITGB2, ITGB8, MAPK1, MOS, NCKAP1, PAK6, PDGFA, PDGFC, PIK3R2, PIK3R5, PIP5K1C, PPP1CB, PPP1CC, PPP1R12C, RAC2, ROCK1, RRAS, VAV1, VAV2, VAV3, VCL]
	GO:0004910	Insulin signaling pathway	KEGG_06.07.2015	0.00	0.00	0.00	6.525672404425447E-41	[-1]	Group19	20.5	27	[BRAF, CALM2, CRKL, FOXO1, G6PC3, GCK, GYS2, INSR, LIPE, MAPK1, PCK1, PHKA1, PHKB, PIK3R2, PIK3R5, PPP1CB, PPP1CC, PPP1R3D, PPP1R3F, PRKAA1, PRKAA2, PTPRF, PYGM, RPS6, RPS6KB2, SOCS3, SORBS1]
	GO:0004960	Aldosterone-regulated sodium reabsorption	KEGG_06.07.2015	0.00	0.00	0.00	6.525672404425447E-41	[-1]	Group19	31.7	13	[ATP1A2, IGF1, INSR, MAPK1, NEDD4L, NR3C2, PIK3R2, PIK3R5, SCNN1A, SCNN1G, SFN, SGK1, SLC9A3R2]
	GO:0005200	Pathways in cancer	KEGG_06.07.2015	0.00	0.00	0.00	6.525672404425447E-41	[-1]	Group19	16.4	64	[ADCY4, ADCY9, BCL2, BCR, BMP2, BMP4, BRAF, CASP9, CCNE1, CEBPA, COL4A2, CRKL, CSF3R, CTNNB1, CXCL8, CXCR4, CYCS, DAPK2, E2F1, EPAS1, F2R, FGF10, FGFR1, FOXO1, FZD10, FZD9, GLI1, GNG12, GNG3, GNG5, HSP90B1, IGF1, ITGAV, ITGB1, LAMB1, LAMB2, LPAR3, LPAR4, MAPK1, MAX, MDM2, MSH2, MSH6, NCOA4, NFKB2, NTRK1, PDGFA, PIK3R2, PIK3R5, PPARD, PPARG, PTGER2, PTGER4, RAC2, RALA, RASGRP2, RASSF5, ROCK1, RXRG…
	GO:0005202	Transcriptional misregulation in cancer	KEGG_06.07.2015	0.00	0.00	0.00	6.525672404425447E-41	[-1]	Group19	19.4	30	[ATM, CEBPA, CEBPB, CXCL8, ELANE, ERG, ETV6, FCGR1A, FOXO1, GRIA3, HPGD, ID2, IGF1, IGFBP3, LMO2, LOC396781, MAX, MDM2, MEN1, MLLT3, MMP3, NR4A3, NTRK1, PBX1, PDGFA, PPARG, RXRG, SPI1, SPINT1, SS18]
	GO:0005215	Prostate cancer	KEGG_06.07.2015	0.00	0.02	0.00	6.525672404425447E-41	[-1]	Group19	21.2	18	[BCL2, BRAF, CASP9, CCNE1, CREB3L3, CTNNB1, E2F1, FGFR1, FOXO1, HSP90B1, IGF1, MAPK1, MDM2, PDGFA, PDGFC, PIK3R2, PIK3R5, TCF7L2]
	GO:0005216	Thyroid cancer	KEGG_06.07.2015	0.00	0.04	0.00	6.525672404425447E-41	[-1]	Group19	34.6	9	[BRAF, CTNNB1, MAPK1, NCOA4, NTRK1, PPARG, RXRG, TCF7L2, TPR]
	GO:0004010	MAPK signaling pathway	KEGG_06.07.2015	0.00	0.00	0.00	5.35440936681555E-15	[-1]	Group20	15.3	38	[ATF2, BRAF, CACNA2D1, CACNB3, CACNG1, CACNG5, CRKL, DUSP1, DUSP3, DUSP6, FGF10, FGFR1, GNG12, HSPA6, HSPA8, LAMTOR3, MAP2K6, MAP3K13, MAP3K5, MAP3K6, MAPK1, MAPK7, MAX, MOS, NFKB2, NGF, NLK, NTRK1, NTRK2, PDGFA, PPP3CB, RAC2, RAP1B, RASGRP2, RPS6KA2, RRAS, TAOK3, TNF]
	GO:0004015	Rap1 signaling pathway	KEGG_06.07.2015	0.00	0.00	0.00	5.35440936681555E-15	[-1]	Group20	18.4	38	[ADCY4, ADCY9, ANGPT2, APBB1IP, BRAF, CALM2, CRKL, CTNNB1, DOCK4, EFNA1, F2R, FGF10, FGFR1, IGF1, INSR, ITGB1, ITGB2, LCP2, LPAR3, LPAR4, MAGI2, MAP2K6, MAPK1, NGF, PARD6B, PDGFA, PDGFC, PIK3R2, PIK3R5, RAC2, RALA, RAP1B, RAPGEF4, RASGRP2, RASSF5, RRAS, SIPA1L2, TLN1]
	GO:0004022	cGMP-PKG signaling pathway	KEGG_06.07.2015	0.00	0.01	0.00	5.35440936681555E-15	[-1]	Group20	16.8	28	[ADCY4, ADCY9, ADRA2A, ADRA2B, ATF2, ATP1A2, ATP2A2, CALM2, CREB3L3, GUCY1B3, INSR, KCNJ8, KCNMB1, KCNU1, MAPK1, NFATC4, NOS3, OPRD1, PIK3R2, PIK3R5, PPP1CB, PPP1CC, PPP3CB, PRKCE, RGS2, ROCK1, SLC25A4, SLC25A6]
	GO:0004024	cAMP signaling pathway	KEGG_06.07.2015	0.00	0.01	0.00	5.35440936681555E-15	[-1]	Group20	15.9	32	[ADCY4, ADCY9, ATP1A2, BRAF, CALM2, CREB3L3, F2R, GHSR, GLI1, GRIA1, GRIA3, HTR1B, HTR4, HTR6, LIPE, MAPK1, NPY, PDE4A, PIK3R2, PIK3R5, PPP1CB, PPP1CC, PTGER2, RAC2, RAP1B, RAPGEF4, ROCK1, RRAS, VAV1, VAV2, VAV3, VIPR2]
	GO:0004060	Cytokine-cytokine receptor interaction	KEGG_06.07.2015	0.00	0.00	0.00	5.35440936681555E-15	[-1]	Group20	17.1	38	[ACKR3, ACVR1B, ACVR2A, BMPR1B, CCL11, CCL20, CCL21, CCL27, CCL5, CCR9, CD70, CSF2RB, CSF3, CSF3R, CXCL10, CXCL13, CXCL16, CXCL8, CXCR3, CXCR4, IFNG, IL15, IL15RA, IL18R1, IL20RA, IL22RA1, IL4R, IL6R, LOC397451, OSM, PDGFA, PPBP, TNF, TNFRSF17, TNFRSF21, TNFSF12, TNFSF13, XCR1]
	GO:0004062	Chemokine signaling pathway	KEGG_06.07.2015	0.00	0.00	0.00	5.35440936681555E-15	[-1]	Group20	23.6	41	[ADCY4, ADCY9, BRAF, CCL11, CCL17, CCL20, CCL21, CCL22, CCL27, CCL5, CCR9, CRKL, CXCL10, CXCL13, CXCL16, CXCL2, CXCL8, CXCR3, CXCR4, GNG12, GNG3, GNG5, GRK3, GRK4, GRK5, GRK7, ITK, LYN, MAPK1, PIK3R2, PIK3R5, PPBP, PTK2B, RAC2, RAP1B, RASGRP2, ROCK1, VAV1, VAV2, VAV3, XCR1]
	GO:0004071	Sphingolipid signaling pathway	KEGG_06.07.2015	0.00	0.02	0.00	5.35440936681555E-15	[-1]	Group20	18.6	21	[BCL2, CERS3, DEGS1, FYN, MAP3K5, MAPK1, NOS3, OPRD1, PIK3R2, PIK3R5, PPP2CB, PPP2R5A, PPP2R5D, PRKCE, RAC2, ROCK1, S1PR3, SGPL1, SGPP2, SPHK1, TNF]
	GO:0004080	Neuroactive ligand-receptor interaction	KEGG_06.07.2015	0.00	0.01	0.00	5.35440936681555E-15	[-1]	Group20	14.6	39	[ADRA2A, ADRA2B, CALCRL, CHRM3, CHRNB1, CRHR2, CYSLTR1, F2R, GABRR2, GHSR, GRIA1, GRIA3, GRID1, GRM2, HRH1, HTR1B, HTR4, HTR6, LPAR3, LPAR4, LTB4R2, MC1R, NPY2R, OPRD1, OPRK1, OPRL1, OPRM1, P2RX3, P2RY4, PTGER2, PTGER4, PTGIR, PTH1R, S1PR3, SSTR3, TACR3, TRHR, VIPR1, VIPR2]
	GO:0004114	Oocyte meiosis	KEGG_06.07.2015	0.00	0.01	0.00	5.35440936681555E-15	[-1]	Group20	19.8	22	[ADCY4, ADCY9, ANAPC13, ANAPC7, CALM2, CCNE1, IGF1, MAPK1, MOS, PPP1CB, PPP1CC, PPP2CB, PPP2R5A, PPP2R5D, PPP3CB, PTTG1, RPS6KA2, SLK, SMC3, YWHAB, YWHAQ, YWHAZ]
	GO:0004151	PI3K-Akt signaling pathway	KEGG_06.07.2015	0.00	0.00	0.00	5.35440936681555E-15	[-1]	Group20	18.3	60	[ANGPT2, ATF2, BCL2, CASP9, CCNE1, COL11A2, COL4A2, COL6A3, CREB3L3, CRTC2, CSF3, CSF3R, DDIT4, EFNA1, F2R, FGF10, FGFR1, G6PC3, GNG12, GNG3, GNG5, GYS2, HSP90B1, IGF1, IL4R, IL6R, INSR, ITGA11, ITGA4, ITGAV, ITGB1, ITGB8, LAMB1, LAMB2, LOC396781, LPAR3, LPAR4, MAPK1, MDM2, NGF, NOS3, OSM, PCK1, PDGFA, PDGFC, PIK3R2, PIK3R5, PPP2CB, PPP2R5A, PPP2R5D, PRKAA1, PRKAA2, RBL2, RPS6, RPS6KB2, SGK1, SPP…
	GO:0004270	Vascular smooth muscle contraction	KEGG_06.07.2015	0.00	0.00	0.00	5.35440936681555E-15	[-1]	Group20	19.7	23	[ACTA2, ADCY4, ADCY9, BRAF, CALCRL, CALD1, CALM2, GUCY1B3, KCNMB1, KCNU1, MAPK1, MYL6, PLA2G1B, PLA2G3, PLA2G5, PLA2G6, PPP1CB, PPP1CC, PPP1R12C, PRKCE, PTGIR, RAMP1, ROCK1]
	GO:0004510	Focal adhesion	KEGG_06.07.2015	0.00	0.00	0.00	5.35440936681555E-15	[-1]	Group20	19.6	38	[ACTN1, ACTN2, ACTN4, BCL2, BRAF, CAV3, COL11A2, COL4A2, COL6A3, CRKL, CTNNB1, FYN, IGF1, ITGA11, ITGA4, ITGAV, ITGB1, ITGB8, LAMB1, LAMB2, MAPK1, PAK6, PDGFA, PDGFC, PIK3R2, PIK3R5, PPP1CB, PPP1CC, PPP1R12C, RAC2, RAP1B, ROCK1, SPP1, TLN1, VAV1, VAV2, VAV3, VCL]
	GO:0004514	Cell adhesion molecules (CAMs)	KEGG_06.07.2015	0.00	0.00	0.00	5.35440936681555E-15	[-1]	Group20	22.1	32	[CD274, CD6, CD80, CLDN10, CLDN15, CLDN16, CLDN18, CLDN2, CLDN6, CLDN8, ICAM1, ICAM2, ITGA4, ITGAV, ITGB1, ITGB2, ITGB8, L1CAM, MADCAM1, MPZL1, NRCAM, NTNG1, OCLN, PTPRF, SDC2, SDC4, SIGLEC1, SLA-1, SLA-3, SLA-5, SLA-7, SPN]
	GO:0004520	Adherens junction	KEGG_06.07.2015	0.00	0.00	0.00	5.35440936681555E-15	[-1]	Group20	23.9	17	[ACTN1, ACTN2, ACTN4, CTNNB1, FGFR1, FYN, INSR, LMO7, MAPK1, NLK, PTPRF, PTPRJ, RAC2, SORBS1, SSX2IP, TCF7L2, VCL]
	GO:0004611	Platelet activation	KEGG_06.07.2015	0.00	0.03	0.00	5.35440936681555E-15	[-1]	Group20	17.4	23	[ADCY4, ADCY9, APBB1IP, COL11A2, F2R, FYN, GP9, GUCY1B3, ITGB1, LCP2, LYN, MAPK1, NOS3, PIK3R2, PIK3R5, PPP1CB, PPP1CC, PTGIR, RAP1B, RASGRP2, ROCK1, TBXAS1, TLN1]
	GO:0004650	Natural killer cell mediated cytotoxicity	KEGG_06.07.2015	0.00	0.00	0.00	5.35440936681555E-15	[-1]	Group20	20.4	22	[BRAF, CD244, FYN, HCST, ICAM1, ICAM2, IFNG, ITGB2, KIR2DL1, LCP2, LOC396781, MAPK1, PIK3R2, PIK3R5, PPP3CB, PTK2B, RAC2, TNF, ULBP1, VAV1, VAV2, VAV3]
	GO:0004666	Fc gamma R-mediated phagocytosis	KEGG_06.07.2015	0.00	0.01	0.00	5.35440936681555E-15	[-1]	Group20	22.0	18	[ARPC3, ASAP3, CRKL, FCGR1A, FCGR2B, LOC396781, LYN, MAPK1, PIK3R2, PIK3R5, PIP5K1C, PRKCE, RAC2, RPS6KB2, SPHK1, VAV1, VAV2, VAV3]
	GO:0004668	TNF signaling pathway	KEGG_06.07.2015	0.00	0.00	0.00	5.35440936681555E-15	[-1]	Group20	21.1	23	[ATF2, BCL3, CCL20, CCL5, CEBPB, CREB3L3, CXCL10, CXCL2, DNM1L, ICAM1, IL15, IL18R1, JUNB, MAGI2, MAP2K6, MAP3K5, MAPK1, MMP3, PIK3R2, PIK3R5, SOCS3, TNF, TRAF5]
	GO:0004670	Leukocyte transendothelial migration	KEGG_06.07.2015	0.00	0.00	0.00	5.35440936681555E-15	[-1]	Group20	25.2	30	[ACTN1, ACTN2, ACTN4, CLDN10, CLDN15, CLDN16, CLDN18, CLDN2, CLDN6, CLDN8, CTNNB1, CXCR4, ICAM1, ITGA4, ITGB1, ITGB2, ITK, OCLN, PIK3R2, PIK3R5, PTK2B, RAC2, RAP1B, RAPGEF4, RASSF5, ROCK1, VAV1, VAV2, VAV3, VCL]
	GO:0004810	Regulation of actin cytoskeleton	KEGG_06.07.2015	0.00	0.00	0.00	5.35440936681555E-15	[-1]	Group20	18.2	36	[ACTN1, ACTN2, ACTN4, ARPC3, BRAF, CHRM3, CRKL, F2R, FGF10, FGFR1, GNG12, ITGA11, ITGA4, ITGAV, ITGB1, ITGB2, ITGB8, MAPK1, MOS, NCKAP1, PAK6, PDGFA, PDGFC, PIK3R2, PIK3R5, PIP5K1C, PPP1CB, PPP1CC, PPP1R12C, RAC2, ROCK1, RRAS, VAV1, VAV2, VAV3, VCL]
	GO:0004910	Insulin signaling pathway	KEGG_06.07.2015	0.00	0.00	0.00	5.35440936681555E-15	[-1]	Group20	20.5	27	[BRAF, CALM2, CRKL, FOXO1, G6PC3, GCK, GYS2, INSR, LIPE, MAPK1, PCK1, PHKA1, PHKB, PIK3R2, PIK3R5, PPP1CB, PPP1CC, PPP1R3D, PPP1R3F, PRKAA1, PRKAA2, PTPRF, PYGM, RPS6, RPS6KB2, SOCS3, SORBS1]
	GO:0004921	Oxytocin signaling pathway	KEGG_06.07.2015	0.00	0.00	0.00	5.35440936681555E-15	[-1]	Group20	17.4	28	[ADCY4, ADCY9, CACNA2D1, CACNB3, CACNG1, CACNG5, CALM2, CAMKK2, EEF2K, GUCY1B3, KCNJ5, MAPK1, MAPK7, MYL6, NFATC4, NOS3, OXT, PIK3R2, PIK3R5, PPP1CB, PPP1CC, PPP1R12C, PPP3CB, PRKAA1, PRKAA2, RCAN1, RGS2, ROCK1]
	GO:0004960	Aldosterone-regulated sodium reabsorption	KEGG_06.07.2015	0.00	0.00	0.00	5.35440936681555E-15	[-1]	Group20	31.7	13	[ATP1A2, IGF1, INSR, MAPK1, NEDD4L, NR3C2, PIK3R2, PIK3R5, SCNN1A, SCNN1G, SFN, SGK1, SLC9A3R2]
	GO:0005160	Hepatitis C	KEGG_06.07.2015	0.00	0.05	0.00	5.35440936681555E-15	[-1]	Group20	17.3	22	[BRAF, CLDN10, CLDN15, CLDN16, CLDN18, CLDN2, CLDN6, CLDN8, CXCL8, EIF2AK3, EIF3E, IFIT1, IRF7, MAPK1, OAS1, OCLN, PIK3R2, PIK3R5, PPP2CB, RNASEL, SOCS3, TNF]
	GO:0005166	HTLV-I infection	KEGG_06.07.2015	0.00	0.00	0.00	5.35440936681555E-15	[-1]	Group20	18.3	46	[ADCY4, ADCY9, ANAPC7, ATF2, ATM, ATR, BUB3, CALR, CD3D, CD3G, CRTC2, CRTC3, CTNNB1, E2F1, ETS1, FZD10, FZD9, ICAM1, IL15, IL15RA, ITGB2, KAT2B, NFATC4, NFKB2, PCNA, PDGFA, PIK3R2, PIK3R5, POLD3, POLE3, POLE4, PPP3CB, PTTG1, RAN, RRAS, SLA-1, SLA-3, SLA-5, SLA-7, SLC25A4, SLC25A6, SPI1, TLN1, TNF, TP53INP1, XBP1]
	GO:0005200	Pathways in cancer	KEGG_06.07.2015	0.00	0.00	0.00	5.35440936681555E-15	[-1]	Group20	16.4	64	[ADCY4, ADCY9, BCL2, BCR, BMP2, BMP4, BRAF, CASP9, CCNE1, CEBPA, COL4A2, CRKL, CSF3R, CTNNB1, CXCL8, CXCR4, CYCS, DAPK2, E2F1, EPAS1, F2R, FGF10, FGFR1, FOXO1, FZD10, FZD9, GLI1, GNG12, GNG3, GNG5, HSP90B1, IGF1, ITGAV, ITGB1, LAMB1, LAMB2, LPAR3, LPAR4, MAPK1, MAX, MDM2, MSH2, MSH6, NCOA4, NFKB2, NTRK1, PDGFA, PIK3R2, PIK3R5, PPARD, PPARG, PTGER2, PTGER4, RAC2, RALA, RASGRP2, RASSF5, ROCK1, RXRG…
	GO:0005215	Prostate cancer	KEGG_06.07.2015	0.00	0.02	0.00	5.35440936681555E-15	[-1]	Group20	21.2	18	[BCL2, BRAF, CASP9, CCNE1, CREB3L3, CTNNB1, E2F1, FGFR1, FOXO1, HSP90B1, IGF1, MAPK1, MDM2, PDGFA, PDGFC, PIK3R2, PIK3R5, TCF7L2]
	GO:0005412	Arrhythmogenic right ventricular cardiomyopathy (ARVC)	KEGG_06.07.2015	0.00	0.04	0.00	5.35440936681555E-15	[-1]	Group20	22.4	15	[ACTN1, ACTN2, ACTN4, CACNA2D1, CACNB3, CACNG1, CACNG5, CTNNB1, ITGA11, ITGA4, ITGAV, ITGB1, ITGB8, SGCG, TCF7L2]
	GO:0005414	Dilated cardiomyopathy	KEGG_06.07.2015	0.00	0.05	0.00	5.35440936681555E-15	[-1]	Group20	20.2	17	[ADCY4, ADCY9, CACNA2D1, CACNB3, CACNG1, CACNG5, IGF1, ITGA11, ITGA4, ITGAV, ITGB1, ITGB8, LOC396781, SGCG, TNF, TPM2, TTN]
	GO:0005416	Viral myocarditis	KEGG_06.07.2015	0.00	0.01	0.00	5.35440936681555E-15	[-1]	Group20	24.2	15	[CASP9, CD80, CXADR, CYCS, EIF4G2, FYN, ICAM1, ITGB2, LOC396781, RAC2, SGCG, SLA-1, SLA-3, SLA-5, SLA-7]
	GO:0007186	G-protein coupled receptor signaling pathway	GO_BiologicalProcess_03.07.2015_09h08	0.00	0.00	0.00	5.35440936681555E-15	[5, 6]	Group20	3.4	63	[ACKR3, ADM, ADRA2A, ADRA2B, AGT, CALCB, CALCRL, CCL22, CCL5, CCR9, CCRL2, CHRM3, CMKLR1, CXCL13, CXCL2, CXCL8, CXCR3, CXCR4, CYSLTR1, DGKA, FZD10, FZD9, GAL, GHSR, GPR17, GPR180, GPR26, GPR4, GPR55, GPR65, GRK4, GRK5, GRK7, HCRT, HRH1, HTR6, LPAR3, LPAR4, LTB4R2, MC1R, MGRN1, NPY, NPY2R, OPRK1, OPRL1, OPRM1, P2RY4, PIK3R5, POMC, PPBP, PTGER2, PTH1R, RAC2, RAMP1, RGS18, RGS2, S1PR3, SMO, SSTR3, T…
