# Supplementary material for: Integrative analysis of blood and gut microbiota data suggests a non-alcoholic fatty liver disease (NAFLD)-related disorder in French SLAdd minipigs
Source: Sci Rep. 2020 Jan 14;10:234. doi: 10.1038/s41598-019-57127-x (PMC6959234; doi:10.1038/s41598-019-57127-x)
Supplement: Supplementary file 14 — Supplementary information14. [file 41598_2019_57127_MOESM14_ESM.xlsx]

## Sheet: Supplementary table 7
	Supplementary table 7. Table listing the 11 MSigDB gene sets which were enriched at a FDR q-value < 0.05. Pathways related to the spectrum of NAFLD are highlighted in pale yellow.
	regulation effect	gene set	ES	NES	FDR q-val
	Upregulated in SLAdd	HALLMARK_KRAS_SIGNALING_UP	0.40	1.82	0.009
		HALLMARK_INTERFERON_GAMMA_RESPONSE	0.32	1.44	0.009
		HALLMARK_PANCREAS_BETA_CELLS	0.53	1.74	0.014
		HALLMARK_HEDGEHOG_SIGNALING	0.52	1.67	0.021
		HALLMARK_HEME_METABOLISM	0.36	1.65	0.019
		HALLMARK_KRAS_SIGNALING_DN	0.36	1.53	0.046
	Downregulated in SLAdd	HALLMARK_E2F_TARGETS	-0.51	-2.38	0.000
		HALLMARK_MYC_TARGETS_V1	-0.49	-2.26	0.000
		HALLMARK_G2M_CHECKPOINT	-0.40	-1.86	0.007
		HALLMARK_OXIDATIVE_PHOSPHORYLATION	-0.39	-1.79	0.008
		HALLMARK_MTORC1_SIGNALING	-0.37	-1.70	0.014
