# Supplementary material for: Integrative analysis of blood and gut microbiota data suggests a non-alcoholic fatty liver disease (NAFLD)-related disorder in French SLAdd minipigs
Source: Sci Rep. 2020 Jan 14;10:234. doi: 10.1038/s41598-019-57127-x (PMC6959234; doi:10.1038/s41598-019-57127-x)
Supplement: Supplementary file 15 — Supplementary information15. [file 41598_2019_57127_MOESM15_ESM.xlsx]

## Sheet: Supplementary table 8
	Supplementary table 8. Differences in the relative abundance (%) of phyla between DD and LW pigs. The Kruskal-Wallis test was used to calculate statistical significance and the q-values were Benjamini-Hochberg adjusted (FDR < 0.05). Non statistically different phyla are higlighted in pale grey.
	Phyla	DD (%)	LW (%)	q-value
	Firmicutes	71.2000	58.2000	0.0002
	Bacteroidetes	26.2000	37.6000	0.0009
	Proteobacteria	1.4200	3.2700	0.0086
	Actinobacteria	0.6690	0.4700	0.1300
	Spirochaetes	0.4880	0.4310	0.8800
	Tenericutes	0.0242	0.0211	0.5000
	Deferribacteres	0.0137	0.0028	0.0880
	Other	0.0413	0.0351	0.7000
