# Supplementary material for: Integrative analysis of blood and gut microbiota data suggests a non-alcoholic fatty liver disease (NAFLD)-related disorder in French SLAdd minipigs
Source: Sci Rep. 2020 Jan 14;10:234. doi: 10.1038/s41598-019-57127-x (PMC6959234; doi:10.1038/s41598-019-57127-x)
Supplement: Supplementary file 16 — Supplementary information16. [file 41598_2019_57127_MOESM16_ESM.xlsx]

## Sheet: Supplementary table 9
	Supplementary table 9. Differences in the relative abundance (%) of taxa between DD and LW pigs. The Kruskal-Wallis test was used to calculate statistical significance and the q-values were Benjamini-Hochberg adjusted (FDR < 0.05). Non statistically different taxa are higlighted in pale grey.
	Taxa	DD	LW	q-value
	Peptococcus	0.3510	0.0650	0.0003
	Anaerovibrio	0.0704	0.4210	0.0019
	Prevotella	12.6000	23.8000	0.0045
	Succinivibrio	0.3380	2.0200	0.0060
	Mitsuokella	0.2020	0.7160	0.0110
	Unclassified Ruminococcaceae	19.2000	13.0000	0.0160
	p-75-a5	0.1220	0.0284	0.0170
	[Prevotella]	1.6800	3.0100	0.0190
	Unclassified Clostridiales	11.0000	8.4200	0.0190
	Lactobacillus	13.0000	5.7900	0.0210
	Roseburia	2.5800	4.9100	0.0230
	Unclassified [Mogibacteriaceae]	0.5150	0.2840	0.0230
	Unclassified Peptostreptococcaceae	0.1380	0.0356	0.0240
	Dorea	0.3440	0.2120	0.0320
	Ruminococcus	2.5700	1.9500	0.0412
	Unclassified Lachnospiraceae	0.2350	0.9710	0.0412
	Anaerostipes	0.0107	0.0428	0.0423
	Oxalobacter	0.0000	0.0196	0.0450
	Phascolarctobacterium	0.0570	0.1440	0.0450
	Unclassified p-2534-18B5	0.4670	0.1700	0.0460
	Mucispirillum	0.0137	0.0028	0.0480
	Unclassified Christensenellaceae	0.5070	0.2320	0.0485
	Blautia	0.4290	0.6320	0.0512
	Faecalibacterium	2.0300	2.9600	0.0513
	Clostridium	0.3550	0.2740	0.0529
	Unclassified BS11	0.1130	0.0589	0.1100
	CF231	1.0700	0.6680	0.1200
	Dehalobacterium	0.0283	0.0000	0.1500
	Unclassified Coriobacteriaceae	0.6530	0.4540	0.1500
	Campylobacter	0.2200	0.4220	0.1900
	Megasphaera	0.9940	0.5890	0.1900
	Desulfovibrio	0.2540	0.2490	0.2100
	Unclassified Clostridiales	0.0783	0.0296	0.2200
	Catenibacterium	0.0479	0.0209	0.2300
	Unclassified Clostridiaceae	0.8360	0.6180	0.2600
	Unclassified Clostridiaceae	0.0034	0.0269	0.2800
	Unclassified Desulfovibrionaceae	0.0560	0.0991	0.3000
	Lachnospira	1.0500	0.7820	0.3200
	Oscillospira	1.8000	1.4500	0.3200
	Parabacteroides	0.3030	0.4230	0.3200
	YRC22	0.0318	0.0637	0.3200
	Anaeroplasma	0.0056	0.0000	0.3400
	Unclassified Pasteurellaceae	0.0041	0.0000	0.3400
	L7A_E11	0.0068	0.0250	0.3600
	Helicobacter	0.0000	0.0045	0.3800
	Selenomonas	0.0283	0.0823	0.4100
	Unclassified S24-7	7.3800	6.9400	0.4900
	Lachnobacterium	0.0835	0.0208	0.5100
	SMB53	0.0298	0.0102	0.5200
	[Ruminococcus]	0.0041	0.0470	0.5600
	Streptococcus	3.4100	2.9900	0.5700
	Unclassified [Paraprevotellaceae]	0.2140	0.3080	0.5800
	Unclassified Erysipelotrichaceae	0.0212	0.0285	0.5800
	Bulleidia	0.0919	0.0481	0.6200
	[Eubacterium]	0.0138	0.0315	0.6200
	Treponema	0.4550	0.3830	0.6500
	Dialister	3.1300	3.7500	0.6900
	Turicibacter	0.0165	0.0184	0.7000
	Unclassified	0.0413	0.0351	0.7000
	Unclassified Enterobacteriaceae	0.0301	0.0316	0.7000
	Unclassified Tremblayales	0.1970	0.1240	0.7100
	Unclassified RF39	0.0187	0.0211	0.7700
	Sphaerochaeta	0.0328	0.0474	0.8100
	Coprococcus	1.3000	1.3600	0.8300
	Unclassified Bacteroidales	2.3200	2.1400	0.8300
	Unclassified Lachnospiraceae	4.5200	5.1400	0.8300
	Unclassified RF32	0.2810	0.2540	0.8300
	rc4-4	0.0231	0.0170	0.8400
	Sutterella	0.0392	0.0485	0.8500
	Acidaminococcus	0.0252	0.0166	0.9000
	Bacteroides	0.0056	0.0027	0.9500
	Collinsella	0.0157	0.0167	1.0000
	Paludibacter	0.0069	0.0090	1.0000
	Unclassified RF16	0.0036	0.0045	1.0000
